# Supplementary material for: Accumulation of plasmacytoid dendritic cell is associated with a treatment response to DNA-damaging treatment and favorable prognosis in lung adenocarcinoma
Source: Front Immunol. 2023 Jun 26;14:1154881. doi: 10.3389/fimmu.2023.1154881 (PMC10330699; doi:10.3389/fimmu.2023.1154881)
Supplement: Supplementary file 8 [file Table_1.xlsx]

## Sheet: Suppl_1_demo
Supplementary table 1. Demographic characteristics of 372 cases in TMA.
Parameters
Age, years (mean±SD)		64.6±10.16
Sex, n	Male	180
	Female	192
Smoking, n	Never smoker	275
	Ex-smoker	54
	Current-smoker	43
Pack-year (mean±SD)		33.2±18.7
Stage, n	I	207
	II	33
	III	31
	IV	3
	n.a	98
