# Supplementary material for: Accumulation of plasmacytoid dendritic cell is associated with a treatment response to DNA-damaging treatment and favorable prognosis in lung adenocarcinoma
Source: Front Immunol. 2023 Jun 26;14:1154881. doi: 10.3389/fimmu.2023.1154881 (PMC10330699; doi:10.3389/fimmu.2023.1154881)
Supplement: Supplementary file 10 [file Table_3.xlsx]

## Sheet: Suppl_3_Major_cluster
Supplementary table 3. Number of major stromal cell populations in NL and Tu.
Cell_type	Total	NL (%)	Tu (%)	P-value*
MY	46,704 (44.2)	35,035 (49.8)	11,669 (33.1)	<0.001
MA	3,551 (3.4)	1,906 (2.7)	1,645 (4.7)	<0.001
BC	2,774 (2.6)	387 (0.6)	2,387 (6.8)	<0.001
NK/T	44,261 (41.9)	28,596 (40.7)	15,665 (44.4)	<0.001
FB	4,530 (4.3)	2,055 (2.9)	2,475 (7)	<0.001
EC	3,779 (3.6)	2,324 (3.3)	1,455 (4.1)	<0.001
Total stromal cell count	105599	70303	35296
* P-vallues were obtained by independent two population proportions test.
