# Supplementary material for: Accumulation of plasmacytoid dendritic cell is associated with a treatment response to DNA-damaging treatment and favorable prognosis in lung adenocarcinoma
Source: Front Immunol. 2023 Jun 26;14:1154881. doi: 10.3389/fimmu.2023.1154881 (PMC10330699; doi:10.3389/fimmu.2023.1154881)
Supplement: Supplementary file 11 [file Table_4.xlsx]

## Sheet: Suppl_4_Major_by_smoking
Supplementary table 4. Number of major stromal cell populations in NL and Tu according to smoking history.
Cell_type	Never smoker				Current smoker
	NL	(%)	Tu	(%)	NL	(%)	Tu	(%)
MY	8529	25.5008	4473	33.5433	26506	71.9158	7196	32.7672
MA	871	2.6042	887	6.65167	1035	2.80815	758	3.45157
BC	138	0.412605	401	3.00712	249	0.675584	1986	9.0433
NK/T	21783	65.1289	6118	45.8793	6813	18.485	9547	43.4725
FB	612	1.82982	691	5.18185	1443	3.91513	1784	8.12349
EC	1513	4.52371	765	5.73678	811	2.2004	690	3.14193
Total stromal cell count	33446		13335		36857		21961
