# Supplementary material for: Accumulation of plasmacytoid dendritic cell is associated with a treatment response to DNA-damaging treatment and favorable prognosis in lung adenocarcinoma
Source: Front Immunol. 2023 Jun 26;14:1154881. doi: 10.3389/fimmu.2023.1154881 (PMC10330699; doi:10.3389/fimmu.2023.1154881)
Supplement: Supplementary file 12 [file Table_5.xlsx]

## Sheet: Suppl_5_Annotation
Supplementary table 5. Marker genes used for annotation of MY subclusters.
Major cluster	Name of subcluster	gene	avg_log2FC	pct.1	pct.2	p_val	p_val_adj
MY	Alv-Mc1	CXCL3	2.03277	0.919	0.313	0	0
MY	Alv-Mc1	CCL20	1.99396	0.594	0.182	0	0
MY	Alv-Mc1	MARCO	1.90741	0.981	0.302	0	0
MY	Alv-Mc1	MCEMP1	1.79776	0.933	0.231	0	0
MY	Alv-Mc1	C1QA	1.77594	0.966	0.42	0	0
MY	Alv-Mc1	GRN	1.77521	0.995	0.511	0	0
MY	Alv-Mc1	FABP4	1.75683	0.916	0.348	0	0
MY	Alv-Mc1	LYZ	1.68206	0.999	0.549	0	0
MY	Alv-Mc1	IL1A	1.66215	0.602	0.129	0	0
MY	Alv-Mc1	OLR1	1.65688	0.972	0.29	0	0
MY	Alv-Mc1	IFI30	1.65565	0.995	0.442	0	0
MY	Alv-Mc1	MS4A7	1.65405	0.98	0.302	0	0
MY	Alv-Mc1	FTL	1.63051	1	0.992	0	0
MY	Alv-Mc1	VSIG4	1.61729	0.927	0.24	0	0
MY	Alv-Mc1	ALDH2	1.61514	0.963	0.467	0	0
MY	Alv-Mc1	RETN	1.5987	0.838	0.225	0	0
MY	Alv-Mc1	MRC1	1.58851	0.982	0.301	0	0
MY	Alv-Mc1	FBP1	1.58727	0.982	0.409	0	0
MY	Alv-Mc1	ACP5	1.58004	0.955	0.343	0	0
MY	Alv-Mc1	CD68	1.57831	0.978	0.36	0	0
MY	Alv-Mc1	APOC1	1.56763	0.99	0.504	0	0
MY	Alv-Mc1	CTSD	1.56279	0.998	0.723	0	0
MY	Alv-Mc1	FN1	1.54236	0.804	0.364	0	0
MY	Alv-Mc1	IL1B	1.54191	0.824	0.255	0	0
MY	Alv-Mc1	MSR1	1.51827	0.961	0.286	0	0
MY	Alv-Mc1	INHBA	1.51431	0.8	0.217	0	0
MY	Alv-Mc1	C1QB	1.50605	0.938	0.402	0	0
MY	Alv-Mc1	FCER1G	1.48836	0.987	0.439	0	0
MY	Alv-Mc1	TYROBP	1.46523	0.998	0.524	0	0
MY	Alv-Mc1	PLIN2	1.44361	0.955	0.519	0	0
MY	Alv-Mc1	GCHFR	1.43582	0.887	0.367	0	0
MY	Alv-Mc1	TSPO	1.43275	0.987	0.679	0	0
MY	Alv-Mc1	LGALS3	1.42582	0.996	0.68	0	0
MY	Alv-Mc1	HLA-DRB1	1.41819	0.999	0.742	0	0
MY	Alv-Mc1	S100A11	1.41151	1	0.83	0	0
MY	Alv-Mc1	CST3	1.39276	0.989	0.633	0	0
MY	Alv-Mc1	HLA-DRA	1.3918	1	0.754	0	0
MY	Alv-Mc1	ALOX5AP	1.38611	0.964	0.476	0	0
MY	Alv-Mc1	SERPINA1	1.371	0.963	0.397	0	0
MY	Alv-Mc1	LTA4H	1.37059	0.93	0.395	0	0
MY	Alv-Mc1	FTH1	1.3593	1	0.99	0	0
MY	Alv-Mc1	CYBB	1.33445	0.914	0.277	0	0
MY	Alv-Mc1	CTSS	1.31029	0.993	0.581	0	0
MY	Alv-Mc1	SPI1	1.30767	0.917	0.288	0	0
MY	Alv-Mc1	TNF	1.30271	0.714	0.265	0	0
MY	Alv-Mc1	CD74	1.30223	1	0.82	0	0
MY	Alv-Mc1	CXCL8	1.29998	0.83	0.356	0	0
MY	Alv-Mc1	HLA-DQB1	1.29381	0.983	0.531	0	0
MY	Alv-Mc1	CXCL16	1.29008	0.929	0.352	0	0
MY	Alv-Mc1	SNX10	1.28693	0.911	0.302	0	0
MY	Alv-Mc1	FABP5	1.28295	0.967	0.485	0	0
MY	Alv-Mc1	SLC11A1	1.28175	0.914	0.25	0	0
MY	Alv-Mc1	C1QC	1.2779	0.908	0.294	0	0
MY	Alv-Mc1	ABL2	1.27522	0.731	0.24	0	0
MY	Alv-Mc1	PSAP	1.27064	0.996	0.666	0	0
MY	Alv-Mc1	NCF2	1.27014	0.913	0.277	0	0
MY	Alv-Mc1	PPARG	1.26635	0.873	0.212	0	0
MY	Alv-Mc1	S100A9	1.25231	0.975	0.369	0	0
MY	Alv-Mc1	HBEGF	1.22777	0.886	0.341	0	0
MY	Alv-Mc1	HLA-DRB5	1.22235	0.698	0.374	0	0
MY	Alv-Mc1	TREM1	1.22221	0.882	0.25	0	0
MY	Alv-Mc1	STXBP2	1.21881	0.848	0.343	0	0
MY	Alv-Mc1	FCGRT	1.2186	0.943	0.472	0	0
MY	Alv-Mc1	GSTO1	1.21509	0.952	0.508	0	0
MY	Alv-Mc1	CYP27A1	1.21419	0.853	0.255	0	0
MY	Alv-Mc1	CEBPB	1.21155	0.963	0.611	0	0
MY	Alv-Mc1	AC020656.1	1.20372	0.888	0.295	0	0
MY	Alv-Mc1	CRIP1	1.20194	0.978	0.761	0	0
MY	Alv-Mc1	CTSL	1.19919	0.899	0.379	0	0
MY	Alv-Mc1	B3GNT5	1.19219	0.813	0.284	0	0
MY	Alv-Mc1	GLRX	1.19122	0.941	0.477	0	0
MY	Alv-Mc1	CSTB	1.18973	0.984	0.689	0	0
MY	Alv-Mc1	SMIM25	1.18916	0.87	0.227	0	0
MY	Alv-Mc1	C1orf162	1.17477	0.927	0.341	0	0
MY	Alv-Mc1	GPNMB	1.17475	0.917	0.268	0	0
MY	Alv-Mc1	CAPG	1.17336	0.951	0.439	0	0
MY	Alv-Mc1	HLA-DPA1	1.16655	0.995	0.66	0	0
MY	Alv-Mc1	BRI3	1.15795	0.976	0.606	0	0
MY	Alv-Mc1	APOE	1.15565	0.947	0.447	0	0
MY	Alv-Mc1	CTSB	1.15134	0.981	0.534	0	0
MY	Alv-Mc1	BCL2A1	1.1507	0.888	0.313	0	0
MY	Alv-Mc1	S100A8	1.14871	0.828	0.219	0	0
MY	Alv-Mc1	AC026369.3	1.14841	0.716	0.165	0	0
MY	Alv-Mc1	CES1	1.12844	0.757	0.288	0	0
MY	Alv-Mc1	MNDA	1.12525	0.856	0.248	0	0
MY	Alv-Mc1	MAFB	1.12426	0.85	0.347	0	0
MY	Alv-Mc1	CD52	1.11602	0.98	0.645	0	0
MY	Alv-Mc1	AIF1	1.10897	0.957	0.326	0	0
MY	Alv-Mc1	ALOX5	1.10623	0.874	0.253	0	0
MY	Alv-Mc1	S100A10	1.10121	0.996	0.835	0	0
MY	Alv-Mc1	CTSZ	1.09154	0.979	0.551	0	0
MY	Alv-Mc1	PHACTR1	1.0843	0.84	0.282	0	0
MY	Alv-Mc1	GLIPR2	1.08152	0.9	0.379	0	0
MY	Alv-Mc1	LAPTM5	1.0811	0.977	0.615	0	0
MY	Alv-Mc1	PLBD1	1.07599	0.845	0.266	0	0
MY	Alv-Mc1	VIM	1.06499	1	0.891	0	0
MY	Alv-Mc1	PLAUR	1.06491	0.886	0.358	0	0
MY	Alv-Mc1	MS4A4A	1.06403	0.831	0.218	0	0
MY	Alv-Mc1	MGST3	1.05121	0.95	0.586	0	0
MY	Alv-Mc1	HLA-DQA1	1.04799	0.98	0.496	0	0
MY	Alv-Mc1	HLA-DMA	1.0447	0.94	0.458	0	0
MY	Alv-Mc1	ANXA5	1.03134	0.97	0.62	0	0
MY	Alv-Mc1	NOP10	1.02401	0.935	0.558	0	0
MY	Alv-Mc1	S100A4	1.0181	0.997	0.823	0	0
MY	Alv-Mc1	ABHD5	1.01087	0.892	0.438	0	0
MY	Alv-Mc1	SLC7A7	1.00863	0.819	0.227	0	0
MY	Alv-Mc1	GLUL	1.00172	0.971	0.592	0	0
MY	Alv-Mc1	C5AR1	1.00106	0.86	0.268	0	0
MY	Alv-Mc1	TNFSF13	0.994484	0.825	0.26	0	0
MY	Alv-Mc1	TNFAIP2	0.99359	0.785	0.272	0	0
MY	Alv-Mc1	SLC15A3	0.987698	0.786	0.241	0	0
MY	Alv-Mc1	CCDC88A	0.975503	0.892	0.33	0	0
MY	Alv-Mc1	CXCL2	0.973006	0.751	0.316	0	0
MY	Alv-Mc1	PYCARD	0.972968	0.898	0.426	0	0
MY	Alv-Mc1	PNPLA6	0.97085	0.805	0.255	0	0
MY	Alv-Mc1	CXCL5	0.961775	0.356	0.074	0	0
MY	Alv-Mc1	SERPING1	0.95738	0.798	0.343	0	0
MY	Alv-Mc1	TIMP2	0.956929	0.897	0.348	0	0
MY	Alv-Mc1	LST1	0.949571	0.918	0.312	0	0
MY	Alv-Mc1	HLA-DPB1	0.947773	0.99	0.642	0	0
MY	Alv-Mc1	ADAM17	0.94753	0.838	0.326	0	0
MY	Alv-Mc1	CTSC	0.947244	0.977	0.615	0	0
MY	Alv-Mc1	RTN4	0.946193	0.964	0.653	0	0
MY	Alv-Mc1	ANXA2	0.944885	0.985	0.694	0	0
MY	Alv-Mc1	CSTA	0.940437	0.8	0.236	0	0
MY	Alv-Mc1	HMOX1	0.928344	0.763	0.24	0	0
MY	Alv-Mc1	CD9	0.927143	0.926	0.512	0	0
MY	Alv-Mc1	AMIGO2	0.9242	0.702	0.203	0	0
MY	Alv-Mc1	KLF4	0.922087	0.909	0.429	0	0
MY	Alv-Mc1	LRP1	0.920206	0.832	0.27	0	0
MY	Alv-Mc1	HEXB	0.918392	0.86	0.357	0	0
MY	Alv-Mc1	ASAH1	0.912404	0.926	0.521	0	0
MY	Alv-Mc1	S100A6	0.906749	0.999	0.937	0	0
MY	Alv-Mc1	FCGR2A	0.905451	0.858	0.281	0	0
MY	Alv-Mc1	TFRC	0.904563	0.864	0.401	0	0
MY	Alv-Mc1	ATP6V1F	0.902916	0.925	0.567	0	0
MY	Alv-Mc1	ADAMTSL4	0.896204	0.748	0.193	0	0
MY	Alv-Mc1	THBD	0.886548	0.612	0.191	0	0
MY	Alv-Mc1	GAA	0.886507	0.813	0.285	0	0
MY	Alv-Mc1	TCF7L2	0.880895	0.797	0.292	0	0
MY	Alv-Mc1	DAB2	0.879331	0.845	0.29	0	0
MY	Alv-Mc1	LPL	0.879219	0.677	0.197	0	0
MY	Alv-Mc1	SDCBP	0.878529	0.956	0.641	0	0
MY	Alv-Mc1	CD14	0.876979	0.755	0.225	0	0
MY	Alv-Mc1	TKT	0.875668	0.917	0.521	0	0
MY	Alv-Mc1	RND3	0.875373	0.542	0.269	0	0
MY	Alv-Mc1	NCF1	0.87083	0.696	0.225	0	0
MY	Alv-Mc1	IL1RN	0.870185	0.479	0.143	0	0
MY	Alv-Mc1	HCAR2	0.870036	0.656	0.175	0	0
MY	Alv-Mc1	PLXDC2	0.869596	0.81	0.267	0	0
MY	Alv-Mc1	GRINA	0.86681	0.857	0.375	0	0
MY	Alv-Mc1	MIR3945HG	0.864473	0.507	0.116	0	0
MY	Alv-Mc1	SAMHD1	0.861991	0.915	0.432	0	0
MY	Alv-Mc1	ATP6V0C	0.856154	0.925	0.603	0	0
MY	Alv-Mc1	EREG	0.85565	0.547	0.13	0	0
MY	Alv-Mc1	LY86	0.855034	0.767	0.222	0	0
MY	Alv-Mc1	UPP1	0.851753	0.861	0.42	0	0
MY	Alv-Mc1	CYBA	0.846981	0.987	0.822	0	0
MY	Alv-Mc1	GPCPD1	0.843094	0.855	0.368	0	0
MY	Alv-Mc1	NCEH1	0.837628	0.735	0.251	0	0
MY	Alv-Mc1	ADM	0.835835	0.575	0.187	0	0
MY	Alv-Mc1	ATP6V0B	0.825896	0.926	0.585	0	0
MY	Alv-Mc1	CD81	0.825141	0.971	0.767	0	0
MY	Alv-Mc1	CLEC7A	0.823254	0.774	0.24	0	0
MY	Alv-Mc1	EIF4E	0.811498	0.728	0.374	0	0
MY	Alv-Mc1	SLCO2B1	0.810394	0.74	0.197	0	0
MY	Alv-Mc1	FAM89A	0.807205	0.694	0.184	0	0
MY	Alv-Mc1	VMO1	0.800588	0.618	0.181	0	0
MY	Alv-Mc1	CD163	0.798721	0.654	0.194	0	0
MY	Alv-Mc1	PHLDA3	0.79836	0.707	0.248	0	0
MY	Alv-Mc1	PDK4	0.792018	0.667	0.247	0	0
MY	Alv-Mc1	PILRA	0.791564	0.724	0.199	0	0
MY	Alv-Mc1	SOD2	0.791505	0.924	0.567	0	0
MY	Alv-Mc1	LAMTOR1	0.787494	0.885	0.502	0	0
MY	Alv-Mc1	TXN	0.782872	0.953	0.697	0	0
MY	Alv-Mc1	FCGR3A	0.776964	0.89	0.367	0	0
MY	Alv-Mc1	RNASEK	0.76977	0.942	0.681	0	0
MY	Alv-Mc1	MMP19	0.768676	0.56	0.138	0	0
MY	Alv-Mc1	VASP	0.766027	0.893	0.486	0	0
MY	Alv-Mc1	NUPR1	0.76567	0.701	0.358	0	0
MY	Alv-Mc1	CD83	0.759471	0.925	0.448	0	0
MY	Alv-Mc1	CPVL	0.757735	0.782	0.242	0	0
MY	Alv-Mc1	YWHAH	0.757036	0.861	0.447	0	0
MY	Alv-Mc1	ARPC1B	0.756488	0.955	0.663	0	0
MY	Alv-Mc1	FCGR1A	0.754428	0.668	0.166	0	0
MY	Alv-Mc1	KYNU	0.753707	0.678	0.195	0	0
MY	Alv-Mc1	VAMP8	0.747701	0.944	0.632	0	0
MY	Alv-Mc1	HLA-DMB	0.745067	0.819	0.311	0	0
MY	Alv-Mc1	LAMP2	0.74441	0.848	0.407	0	0
MY	Alv-Mc1	HCK	0.743398	0.689	0.191	0	0
MY	Alv-Mc1	SNX2	0.740287	0.837	0.41	0	0
MY	Alv-Mc1	AGRP	0.740232	0.52	0.108	0	0
MY	Alv-Mc1	OSCAR	0.739668	0.601	0.159	0	0
MY	Alv-Mc1	CD63	0.736514	0.988	0.798	0	0
MY	Alv-Mc1	SCD	0.73576	0.735	0.252	0	0
MY	Alv-Mc1	SVIL	0.734935	0.731	0.28	0	0
MY	Alv-Mc1	CORO1C	0.730638	0.733	0.26	0	0
MY	Alv-Mc1	IGSF6	0.730508	0.733	0.238	0	0
MY	Alv-Mc1	RASGEF1B	0.728924	0.825	0.365	0	0
MY	Alv-Mc1	GPD1	0.727961	0.566	0.133	0	0
MY	Alv-Mc1	LGALS3BP	0.722414	0.793	0.372	0	0
MY	Alv-Mc1	ARL6IP1	0.71465	0.926	0.648	0	0
MY	Alv-Mc1	TGM2	0.714565	0.775	0.273	0	0
MY	Alv-Mc1	GABARAP	0.714515	0.936	0.623	0	0
MY	Alv-Mc1	AQP9	0.713658	0.544	0.119	0	0
MY	Alv-Mc1	CLEC12A	0.712758	0.64	0.174	0	0
MY	Alv-Mc1	PGD	0.710039	0.751	0.29	0	0
MY	Alv-Mc1	CA2	0.709037	0.524	0.183	0	0
MY	Alv-Mc1	MAN2B1	0.707855	0.726	0.26	0	0
MY	Alv-Mc1	PPT1	0.706974	0.825	0.369	0	0
MY	Alv-Mc1	TLR4	0.704035	0.606	0.158	0	0
MY	Alv-Mc1	GNG5	0.699536	0.931	0.662	0	0
MY	Alv-Mc1	RCAN1	0.699022	0.411	0.185	0	0
MY	Alv-Mc1	LRPAP1	0.698043	0.881	0.495	0	0
MY	Alv-Mc1	TGFBI	0.696379	0.722	0.25	0	0
MY	Alv-Mc1	LGALS1	0.694743	0.981	0.684	0	0
MY	Alv-Mc1	EVI2B	0.69208	0.871	0.401	0	0
MY	Alv-Mc1	YBX1	0.691854	0.981	0.853	0	0
MY	Alv-Mc1	ADA2	0.689678	0.736	0.262	0	0
MY	Alv-Mc1	SIRPA	0.689413	0.668	0.19	0	0
MY	Alv-Mc1	TREM2	0.689035	0.558	0.158	0	0
MY	Alv-Mc1	SLC31A2	0.687121	0.67	0.208	0	0
MY	Alv-Mc1	EMP3	0.684535	0.924	0.638	0	0
MY	Alv-Mc1	TYMP	0.673465	0.871	0.469	0	0
MY	Alv-Mc1	ATP6AP1	0.673277	0.808	0.387	0	0
MY	Alv-Mc1	FKBP15	0.673031	0.688	0.232	0	0
MY	Alv-Mc1	APOC2	0.671454	0.271	0.104	0	0
MY	Alv-Mc1	MGAT1	0.671354	0.83	0.412	0	0
MY	Alv-Mc1	OSBPL11	0.671046	0.743	0.283	0	0
MY	Alv-Mc1	PDLIM1	0.669798	0.748	0.367	0	0
MY	Alv-Mc1	FFAR4	0.667432	0.553	0.127	0	0
MY	Alv-Mc1	OTUD1	0.667047	0.633	0.263	0	0
MY	Alv-Mc1	COTL1	0.666822	0.919	0.495	0	0
MY	Alv-Mc1	ABCG1	0.665797	0.692	0.221	0	0
MY	Alv-Mc1	AP2S1	0.663957	0.867	0.482	0	0
MY	Alv-Mc1	ANXA1	0.662661	0.986	0.801	0	0
MY	Alv-Mc1	SEPTIN11	0.66085	0.746	0.305	0	0
MY	Alv-Mc1	BHLHE41	0.659783	0.625	0.209	0	0
MY	Alv-Mc1	RNF13	0.656555	0.819	0.399	0	0
MY	Alv-Mc1	LGALS9	0.654955	0.758	0.293	0	0
MY	Alv-Mc1	TPP1	0.654087	0.797	0.359	0	0
MY	Alv-Mc1	ATP6V0D1	0.652262	0.842	0.449	0	0
MY	Alv-Mc1	ACTN1	0.650217	0.766	0.309	0	0
MY	Alv-Mc1	NUCB1	0.649851	0.836	0.428	0	0
MY	Alv-Mc1	PECAM1	0.649486	0.811	0.268	0	0
MY	Alv-Mc1	ANPEP	0.646446	0.491	0.148	0	0
MY	Alv-Mc1	HNMT	0.641883	0.761	0.312	0	0
MY	Alv-Mc1	VAT1	0.641488	0.707	0.257	0	0
MY	Alv-Mc1	LRRFIP1	0.638527	0.941	0.674	0	0
MY	Alv-Mc1	TMSB4X	0.63502	1	0.992	0	0
MY	Alv-Mc1	VCAN	0.632622	0.461	0.128	0	0
MY	Alv-Mc1	CCRL2	0.63249	0.571	0.157	0	0
MY	Alv-Mc1	CD44	0.63122	0.95	0.629	0	0
MY	Alv-Mc1	STX11	0.629946	0.785	0.328	0	0
MY	Alv-Mc1	CARD16	0.627758	0.806	0.383	0	0
MY	Alv-Mc1	COLGALT1	0.621251	0.664	0.224	0	0
MY	Alv-Mc1	PTPN6	0.620834	0.775	0.323	0	0
MY	Alv-Mc1	H2AFY	0.619556	0.877	0.503	0	0
MY	Alv-Mc1	OAZ1	0.619437	0.99	0.905	0	0
MY	Alv-Mc1	UBB	0.617198	0.992	0.936	0	0
MY	Alv-Mc1	SH3BGRL	0.615073	0.914	0.583	0	0
MY	Alv-Mc1	HSPA6	0.614481	0.412	0.203	0	0
MY	Alv-Mc1	RMDN3	0.614447	0.657	0.248	0	0
MY	Alv-Mc1	TMED5	0.610672	0.807	0.396	0	0
MY	Alv-Mc1	LY96	0.608314	0.703	0.245	0	0
MY	Alv-Mc1	MYL6	0.608057	0.993	0.929	0	0
MY	Alv-Mc1	FPR1	0.607487	0.561	0.146	0	0
MY	Alv-Mc1	FLNA	0.605455	0.896	0.565	0	0
MY	Alv-Mc1	POLD4	0.605283	0.807	0.408	0	0
MY	Alv-Mc1	LAIR1	0.604717	0.702	0.235	0	0
MY	Alv-Mc1	HEXA	0.602605	0.766	0.353	0	0
MY	Alv-Mc1	C15orf48	0.601178	0.607	0.215	0	0
MY	Alv-Mc1	RNF149	0.599707	0.84	0.424	0	0
MY	Alv-Mc1	TRPV2	0.599509	0.648	0.21	0	0
MY	Alv-Mc1	DNASE2	0.598275	0.714	0.293	0	0
MY	Alv-Mc1	PLAAT3	0.597182	0.763	0.359	0	0
MY	Alv-Mc1	COMT	0.592731	0.857	0.466	0	0
MY	Alv-Mc1	JAML	0.592246	0.708	0.259	0	0
MY	Alv-Mc1	GM2A	0.591488	0.63	0.229	0	0
MY	Alv-Mc1	OASL	0.590709	0.672	0.225	0	0
MY	Alv-Mc1	HP	0.589424	0.356	0.071	0	0
MY	Alv-Mc1	S100A13	0.589357	0.775	0.354	0	0
MY	Alv-Mc1	PSMA6	0.587654	0.858	0.492	0	0
MY	Alv-Mc1	TFEC	0.586885	0.571	0.154	0	0
MY	Alv-Mc1	SMCO4	0.586225	0.671	0.251	0	0
MY	Alv-Mc1	DECR1	0.585683	0.792	0.394	0	0
MY	Alv-Mc1	ARPC3	0.585344	0.966	0.812	0	0
MY	Alv-Mc1	POR	0.584634	0.753	0.34	0	0
MY	Alv-Mc1	HCAR3	0.582222	0.444	0.11	0	0
MY	Alv-Mc1	NEAT1	0.577535	0.995	0.875	0	0
MY	Alv-Mc1	PCOLCE2	0.57676	0.494	0.126	0	0
MY	Alv-Mc1	MCOLN1	0.575475	0.66	0.227	0	0
MY	Alv-Mc1	LIPA	0.571196	0.662	0.286	0	0
MY	Alv-Mc1	PRDX1	0.570843	0.956	0.737	0	0
MY	Alv-Mc1	APIP	0.570823	0.665	0.257	0	0
MY	Alv-Mc1	LAMP1	0.570019	0.863	0.5	0	0
MY	Alv-Mc1	CD302	0.569236	0.741	0.32	0	0
MY	Alv-Mc1	GPX4	0.569119	0.956	0.721	0	0
MY	Alv-Mc1	GNG10	0.568645	0.762	0.344	0	0
MY	Alv-Mc1	NME2	0.568373	0.929	0.629	0	0
MY	Alv-Mc1	CD300LF	0.565996	0.566	0.154	0	0
MY	Alv-Mc1	EIF4EBP1	0.565555	0.688	0.261	0	0
MY	Alv-Mc1	NFKBIZ	0.564778	0.722	0.473	0	0
MY	Alv-Mc1	FOLR3	0.563171	0.381	0.092	0	0
MY	Alv-Mc1	CITED2	0.562869	0.867	0.554	0	0
MY	Alv-Mc1	APLP2	0.562277	0.947	0.588	0	0
MY	Alv-Mc1	IFI6	0.561779	0.86	0.459	0	0
MY	Alv-Mc1	RBP4	0.561687	0.437	0.128	0	0
MY	Alv-Mc1	DSE	0.561497	0.625	0.237	0	0
MY	Alv-Mc1	SLFN11	0.561036	0.697	0.268	0	0
MY	Alv-Mc1	GRB2	0.559371	0.865	0.492	0	0
MY	Alv-Mc1	KCTD12	0.557903	0.779	0.311	0	0
MY	Alv-Mc1	PRSS21	0.557813	0.293	0.07	0	0
MY	Alv-Mc1	THEMIS2	0.551412	0.638	0.217	0	0
MY	Alv-Mc1	IER3	0.54894	0.763	0.49	0	0
MY	Alv-Mc1	CCL18	0.548006	0.562	0.247	0	0
MY	Alv-Mc1	COLEC12	0.547882	0.528	0.175	0	0
MY	Alv-Mc1	ELOB	0.547215	0.932	0.713	0	0
MY	Alv-Mc1	TNNI2	0.547113	0.523	0.139	0	0
MY	Alv-Mc1	GCA	0.546902	0.646	0.257	0	0
MY	Alv-Mc1	HSPA1B	0.546807	0.906	0.694	0	0
MY	Alv-Mc1	TXNIP	0.545	0.986	0.727	0	0
MY	Alv-Mc1	ACER3	0.543015	0.618	0.222	0	0
MY	Alv-Mc1	PTAFR	0.543005	0.545	0.158	0	0
MY	Alv-Mc1	DENND5A	0.542348	0.581	0.199	0	0
MY	Alv-Mc1	HSPA1A	0.538977	0.985	0.834	0	0
MY	Alv-Mc1	POMP	0.534673	0.899	0.606	0	0
MY	Alv-Mc1	RAB13	0.533661	0.755	0.356	0	0
MY	Alv-Mc1	RNH1	0.53246	0.864	0.517	0	0
MY	Alv-Mc1	RAB31	0.532134	0.715	0.312	0	0
MY	Alv-Mc1	RAC1	0.530656	0.946	0.711	0	0
MY	Alv-Mc1	CAT	0.528239	0.768	0.376	0	0
MY	Alv-Mc1	GYPC	0.525547	0.805	0.398	0	0
MY	Alv-Mc1	BLVRA	0.525334	0.738	0.337	0	0
MY	Alv-Mc1	AXL	0.522507	0.562	0.189	0	0
MY	Alv-Mc1	SNX3	0.521682	0.881	0.568	0	0
MY	Alv-Mc1	SH3BGRL3	0.519966	0.989	0.865	0	0
MY	Alv-Mc1	C20orf27	0.518464	0.637	0.242	0	0
MY	Alv-Mc1	MOB3B	0.517818	0.521	0.153	0	0
MY	Alv-Mc1	RAB7A	0.517631	0.844	0.51	0	0
MY	Alv-Mc1	ATF3	0.516638	0.893	0.507	0	0
MY	Alv-Mc1	SYNGR2	0.513708	0.797	0.401	0	0
MY	Alv-Mc1	SLC31A1	0.509832	0.595	0.231	0	0
MY	Alv-Mc1	IL3RA	0.509672	0.477	0.121	0	0
MY	Alv-Mc1	ARPC5	0.508707	0.921	0.616	0	0
MY	Alv-Mc1	AVPI1	0.508215	0.616	0.247	0	0
MY	Alv-Mc1	CYB5D1	0.506197	0.463	0.18	0	0
MY	Alv-Mc1	CREG1	0.503966	0.729	0.335	0	0
MY	Alv-Mc1	BLOC1S1	0.501363	0.861	0.544	0	0
MY	Alv-Mc1	CD86	0.500611	0.62	0.197	0	0
MY	Alv-Mc1	RTN3	0.497273	0.821	0.444	0	0
MY	Alv-Mc1	IFIT2	0.495944	0.496	0.176	0	0
MY	Alv-Mc1	CFD	0.495771	0.816	0.312	0	0
MY	Alv-Mc1	RBM47	0.493409	0.707	0.326	0	0
MY	Alv-Mc1	FMNL2	0.492932	0.543	0.202	0	0
MY	Alv-Mc1	MFSD1	0.489333	0.666	0.291	0	0
MY	Alv-Mc1	NCF4	0.485584	0.616	0.212	0	0
MY	Alv-Mc1	MYD88	0.485336	0.638	0.247	0	0
MY	Alv-Mc1	DDX60L	0.484777	0.567	0.211	0	0
MY	Alv-Mc1	PNP	0.484573	0.696	0.351	0	0
MY	Alv-Mc1	SEC11A	0.483934	0.88	0.6	0	0
MY	Alv-Mc1	LACTB	0.483117	0.66	0.285	0	0
MY	Alv-Mc1	ETHE1	0.481467	0.648	0.288	0	0
MY	Alv-Mc1	DNAJA4	0.476626	0.587	0.296	0	0
MY	Alv-Mc1	CAP1	0.476061	0.901	0.607	0	0
MY	Alv-Mc1	DCSTAMP	0.47582	0.385	0.085	0	0
MY	Alv-Mc1	ARRDC4	0.475418	0.432	0.136	0	0
MY	Alv-Mc1	IFIT3	0.474674	0.51	0.192	0	0
MY	Alv-Mc1	GMFG	0.474625	0.899	0.533	0	0
MY	Alv-Mc1	ITGAX	0.474552	0.59	0.21	0	0
MY	Alv-Mc1	MIR22HG	0.474537	0.652	0.313	0	0
MY	Alv-Mc1	CD151	0.4741	0.818	0.416	0	0
MY	Alv-Mc1	TUBA1B	0.474013	0.958	0.792	0	0
MY	Alv-Mc1	TALDO1	0.473904	0.857	0.516	0	0
MY	Alv-Mc1	MS4A6A	0.471479	0.643	0.197	0	0
MY	Alv-Mc1	TNFSF13B	0.470441	0.566	0.196	0	0
MY	Alv-Mc1	SPN	0.46831	0.752	0.324	0	0
MY	Alv-Mc1	IRF8	0.468151	0.615	0.208	0	0
MY	Alv-Mc1	ITM2B	0.468025	0.986	0.864	0	0
MY	Alv-Mc1	TMBIM1	0.467728	0.753	0.364	0	0
MY	Alv-Mc1	EIF4A1	0.467195	0.951	0.805	0	0
MY	Alv-Mc1	CHCHD10	0.466751	0.83	0.477	0	0
MY	Alv-Mc1	ACTB	0.46484	1	0.981	0	0
MY	Alv-Mc1	AKR1A1	0.463676	0.775	0.408	0	0
MY	Alv-Mc1	ARRB2	0.463499	0.755	0.344	0	0
MY	Alv-Mc1	GK	0.462938	0.614	0.253	0	0
MY	Alv-Mc1	ATP6V1B2	0.462263	0.649	0.277	0	0
MY	Alv-Mc1	TANC2	0.460246	0.511	0.204	0	0
MY	Alv-Mc1	ALAS1	0.459225	0.621	0.267	0	0
MY	Alv-Mc1	MME	0.459022	0.408	0.128	0	0
MY	Alv-Mc1	FPR3	0.458181	0.439	0.132	0	0
MY	Alv-Mc1	NQO2	0.456496	0.596	0.249	0	0
MY	Alv-Mc1	FGR	0.456407	0.639	0.227	0	0
MY	Alv-Mc1	FNDC3B	0.456287	0.682	0.325	0	0
MY	Alv-Mc1	NUP214	0.45543	0.607	0.249	0	0
MY	Alv-Mc1	BCAP31	0.454535	0.818	0.486	0	0
MY	Alv-Mc1	SQOR	0.452474	0.651	0.3	0	0
MY	Alv-Mc1	IRS2	0.451877	0.717	0.353	0	0
MY	Alv-Mc1	SIRPB1	0.451171	0.447	0.104	0	0
MY	Alv-Mc1	FUOM	0.449382	0.584	0.218	0	0
MY	Alv-Mc1	TAGLN2	0.448939	0.943	0.744	0	0
MY	Alv-Mc1	LSM6	0.448437	0.719	0.348	0	0
MY	Alv-Mc1	CASP1	0.448257	0.68	0.288	0	0
MY	Alv-Mc1	RGCC	0.447862	0.936	0.587	0	0
MY	Alv-Mc1	SORT1	0.44671	0.567	0.237	0	0
MY	Alv-Mc1	WSB1	0.446106	0.935	0.676	0	0
MY	Alv-Mc1	FKBP1A	0.445791	0.855	0.514	0	0
MY	Alv-Mc1	PDE4DIP	0.445152	0.644	0.298	0	0
MY	Alv-Mc1	GNAI2	0.444468	0.925	0.68	0	0
MY	Alv-Mc1	CTSA	0.443732	0.701	0.353	0	0
MY	Alv-Mc1	CHML	0.443543	0.452	0.173	0	0
MY	Alv-Mc1	PKM	0.442988	0.893	0.59	0	0
MY	Alv-Mc1	CEBPA	0.441319	0.58	0.234	0	0
MY	Alv-Mc1	BST1	0.439191	0.47	0.133	0	0
MY	Alv-Mc1	ARHGAP18	0.438822	0.799	0.381	0	0
MY	Alv-Mc1	RNF130	0.436863	0.761	0.382	0	0
MY	Alv-Mc1	NCKAP1L	0.436006	0.672	0.276	0	0
MY	Alv-Mc1	ACTR2	0.435849	0.914	0.642	0	0
MY	Alv-Mc1	SERF2	0.435396	0.987	0.931	0	0
MY	Alv-Mc1	ATP5MC3	0.433999	0.905	0.624	0	0
MY	Alv-Mc1	SHTN1	0.430868	0.552	0.233	0	0
MY	Alv-Mc1	EGR2	0.43076	0.492	0.187	0	0
MY	Alv-Mc1	PRAM1	0.430715	0.444	0.111	0	0
MY	Alv-Mc1	RASAL2	0.430642	0.501	0.192	0	0
MY	Alv-Mc1	TMSB10	0.428156	1	0.981	0	0
MY	Alv-Mc1	M6PR	0.42802	0.773	0.423	0	0
MY	Alv-Mc1	PSMA7	0.427999	0.943	0.749	0	0
MY	Alv-Mc1	BAG3	0.427165	0.61	0.324	0	0
MY	Alv-Mc1	AGPAT2	0.427111	0.708	0.338	0	0
MY	Alv-Mc1	2023-03-01	0.426647	0.449	0.144	0	0
MY	Alv-Mc1	MICOS10	0.42561	0.844	0.5	0	0
MY	Alv-Mc1	APOBR	0.42378	0.457	0.14	0	0
MY	Alv-Mc1	FHL1	0.422515	0.56	0.177	0	0
MY	Alv-Mc1	SIGLEC1	0.421537	0.394	0.112	0	0
MY	Alv-Mc1	PHLDA1	0.420943	0.685	0.335	0	0
MY	Alv-Mc1	GLB1	0.420587	0.567	0.234	0	0
MY	Alv-Mc1	TGOLN2	0.420023	0.854	0.527	0	0
MY	Alv-Mc1	P2RX4	0.41929	0.547	0.207	0	0
MY	Alv-Mc1	DST	0.418992	0.679	0.279	0	0
MY	Alv-Mc1	MRPL18	0.418353	0.8	0.512	0	0
MY	Alv-Mc1	ATP6AP2	0.418127	0.839	0.515	0	0
MY	Alv-Mc1	ZNF706	0.416838	0.85	0.527	0	0
MY	Alv-Mc1	ACSL1	0.416792	0.511	0.234	0	0
MY	Alv-Mc1	MYDGF	0.416701	0.797	0.451	0	0
MY	Alv-Mc1	SLC43A2	0.41598	0.57	0.231	0	0
MY	Alv-Mc1	PLA2G15	0.415936	0.479	0.154	0	0
MY	Alv-Mc1	SLC16A3	0.41559	0.662	0.304	0	0
MY	Alv-Mc1	NPC2	0.414137	0.951	0.599	0	0
MY	Alv-Mc1	MIS18BP1	0.413986	0.669	0.313	0	0
MY	Alv-Mc1	ACOT7	0.413862	0.496	0.195	0	0
MY	Alv-Mc1	SYK	0.413667	0.55	0.211	0	0
MY	Alv-Mc1	FRMD4A	0.412746	0.462	0.144	0	0
MY	Alv-Mc1	RPS27L	0.411689	0.899	0.618	0	0
MY	Alv-Mc1	SLC16A10	0.411191	0.354	0.133	0	0
MY	Alv-Mc1	BLVRB	0.408534	0.744	0.401	0	0
MY	Alv-Mc1	CEP170	0.407766	0.6	0.27	0	0
MY	Alv-Mc1	SLC8B1	0.406152	0.425	0.156	0	0
MY	Alv-Mc1	MITF	0.404634	0.491	0.175	0	0
MY	Alv-Mc1	IFNGR2	0.40272	0.597	0.281	0	0
MY	Alv-Mc1	SKAP2	0.402113	0.713	0.343	0	0
MY	Alv-Mc1	C4orf48	0.401252	0.727	0.368	0	0
MY	Alv-Mc1	ATP6V0E1	0.400991	0.928	0.7	0	0
MY	Alv-Mc1	TNFSF12	0.400987	0.679	0.302	0	0
MY	Alv-Mc1	ITGB2	0.400941	0.891	0.508	0	0
MY	Alv-Mc1	ZYX	0.400792	0.672	0.303	0	0
MY	Alv-Mc1	MDH1	0.400476	0.783	0.447	0	0
MY	Alv-Mc1	TCIRG1	0.400324	0.659	0.303	0	0
MY	Alv-Mc1	STAC	0.398818	0.404	0.102	0	0
MY	Alv-Mc1	LCP1	0.398292	0.937	0.56	0	0
MY	Alv-Mc1	CAMP	0.396598	0.261	0.077	0	0
MY	Alv-Mc1	CCR1	0.395284	0.374	0.108	0	0
MY	Alv-Mc1	SPG21	0.394987	0.653	0.309	0	0
MY	Alv-Mc1	SMIM30	0.394628	0.606	0.283	0	0
MY	Alv-Mc1	DEFB1	0.394407	0.284	0.07	0	0
MY	Alv-Mc1	ITGAM	0.393235	0.472	0.164	0	0
MY	Alv-Mc1	CD164	0.39284	0.887	0.585	0	0
MY	Alv-Mc1	GNS	0.392724	0.623	0.31	0	0
MY	Alv-Mc1	GPRIN3	0.392486	0.611	0.249	0	0
MY	Alv-Mc1	KCNQ1OT1	0.391933	0.64	0.393	0	0
MY	Alv-Mc1	SCPEP1	0.391415	0.712	0.365	0	0
MY	Alv-Mc1	PPP1R15A	0.391396	0.934	0.726	0	0
MY	Alv-Mc1	GUSB	0.390711	0.672	0.321	0	0
MY	Alv-Mc1	RHOB	0.390194	0.864	0.5	0	0
MY	Alv-Mc1	DMXL2	0.388877	0.475	0.189	0	0
MY	Alv-Mc1	LILRB3	0.388031	0.425	0.133	0	0
MY	Alv-Mc1	UBE2R2	0.38755	0.728	0.4	0	0
MY	Alv-Mc1	C6orf62	0.387131	0.809	0.499	0	0
MY	Alv-Mc1	NUFIP2	0.386702	0.836	0.544	0	0
MY	Alv-Mc1	KCNE3	0.386657	0.412	0.12	0	0
MY	Alv-Mc1	REEP5	0.386511	0.853	0.553	0	0
MY	Alv-Mc1	MACC1	0.385794	0.425	0.196	0	0
MY	Alv-Mc1	MINK1	0.385568	0.505	0.194	0	0
MY	Alv-Mc1	TRAPPC5	0.385164	0.75	0.417	0	0
MY	Alv-Mc1	ATP6V1E1	0.384838	0.709	0.362	0	0
MY	Alv-Mc1	GSN	0.384475	0.835	0.45	0	0
MY	Alv-Mc1	MAN1A1	0.383689	0.618	0.264	0	0
MY	Alv-Mc1	GLDN	0.383373	0.319	0.099	0	0
MY	Alv-Mc1	PTPN12	0.383159	0.708	0.36	0	0
MY	Alv-Mc1	GAS2L3	0.382861	0.375	0.105	0	0
MY	Alv-Mc1	PLEKHO2	0.379943	0.511	0.191	0	0
MY	Alv-Mc1	NAMPT	0.378946	0.892	0.524	0	0
MY	Alv-Mc1	TMEM251	0.378592	0.529	0.204	0	0
MY	Alv-Mc1	SIDT2	0.376169	0.487	0.182	0	0
MY	Alv-Mc1	TUBA1C	0.375988	0.79	0.48	0	0
MY	Alv-Mc1	SLC3A2	0.37514	0.829	0.536	0	0
MY	Alv-Mc1	NRIP1	0.373227	0.548	0.26	0	0
MY	Alv-Mc1	LAP3	0.370961	0.712	0.384	0	0
MY	Alv-Mc1	MPP1	0.370241	0.509	0.177	0	0
MY	Alv-Mc1	PLD3	0.370008	0.709	0.384	0	0
MY	Alv-Mc1	GGA2	0.370004	0.634	0.295	0	0
MY	Alv-Mc1	PPP1R15B	0.369951	0.733	0.413	0	0
MY	Alv-Mc1	ATOX1	0.369831	0.764	0.421	0	0
MY	Alv-Mc1	GNB2	0.369721	0.838	0.527	0	0
MY	Alv-Mc1	PARAL1	0.369375	0.346	0.094	0	0
MY	Alv-Mc1	UBASH3B	0.369356	0.42	0.139	0	0
MY	Alv-Mc1	STX12	0.368328	0.616	0.295	0	0
MY	Alv-Mc1	VPS29	0.365967	0.818	0.513	0	0
MY	Alv-Mc1	IER5	0.365866	0.891	0.629	0	0
MY	Alv-Mc1	MS4A14	0.365116	0.348	0.083	0	0
MY	Alv-Mc1	HSPH1	0.364919	0.897	0.643	0	0
MY	Alv-Mc1	OPN3	0.364324	0.437	0.163	0	0
MY	Alv-Mc1	OAS1	0.363909	0.504	0.202	0	0
MY	Alv-Mc1	PRR13	0.363895	0.852	0.547	0	0
MY	Alv-Mc1	PLSCR1	0.36373	0.678	0.345	0	0
MY	Alv-Mc1	PFN1	0.363291	0.97	0.875	0	0
MY	Alv-Mc1	PDCD6IP	0.360943	0.704	0.377	0	0
MY	Alv-Mc1	UGP2	0.360202	0.771	0.448	0	0
MY	Alv-Mc1	C2	0.359516	0.446	0.185	0	0
MY	Alv-Mc1	MIR155HG	0.359289	0.345	0.113	0	0
MY	Alv-Mc1	SNHG29	0.358763	0.888	0.613	0	0
MY	Alv-Mc1	MPV17L2	0.357945	0.36	0.113	0	0
MY	Alv-Mc1	ENG	0.357793	0.599	0.215	0	0
MY	Alv-Mc1	LAT2	0.357549	0.561	0.205	0	0
MY	Alv-Mc1	DNAJB1	0.357267	0.941	0.771	0	0
MY	Alv-Mc1	CTBS	0.357252	0.588	0.281	0	0
MY	Alv-Mc1	CFL1	0.356714	0.978	0.89	0	0
MY	Alv-Mc1	SPNS1	0.356639	0.547	0.233	0	0
MY	Alv-Mc1	LY6E	0.355374	0.917	0.617	0	0
MY	Alv-Mc1	RUNX1	0.354909	0.747	0.405	0	0
MY	Alv-Mc1	RRAGD	0.354118	0.456	0.168	0	0
MY	Alv-Mc1	ACKR3	0.353219	0.291	0.092	0	0
MY	Alv-Mc1	CNDP2	0.352848	0.64	0.332	0	0
MY	Alv-Mc1	LYN	0.352677	0.708	0.349	0	0
MY	Alv-Mc1	RHOQ	0.350878	0.622	0.305	0	0
MY	Alv-Mc1	PTPMT1	0.347988	0.508	0.219	0	0
MY	Alv-Mc1	YWHAG	0.347959	0.649	0.342	0	0
MY	Alv-Mc1	PLK2	0.347324	0.528	0.259	0	0
MY	Alv-Mc1	NRBF2	0.347188	0.656	0.329	0	0
MY	Alv-Mc1	ASGR1	0.34706	0.355	0.104	0	0
MY	Alv-Mc1	LPXN	0.346786	0.641	0.276	0	0
MY	Alv-Mc1	CCL3	0.346583	0.479	0.26	0	0
MY	Alv-Mc1	RXRA	0.346544	0.572	0.263	0	0
MY	Alv-Mc1	RGS19	0.346533	0.682	0.306	0	0
MY	Alv-Mc1	ARAP1	0.346255	0.515	0.219	0	0
MY	Alv-Mc1	EPB41L3	0.345895	0.408	0.137	0	0
MY	Alv-Mc1	BTK	0.345619	0.5	0.174	0	0
MY	Alv-Mc1	SCIMP	0.345226	0.397	0.125	0	0
MY	Alv-Mc1	SLC8A1	0.344767	0.425	0.153	0	0
MY	Alv-Mc1	SLC27A3	0.343626	0.499	0.205	0	0
MY	Alv-Mc1	GRK3	0.34334	0.448	0.173	0	0
MY	Alv-Mc1	TBXAS1	0.343075	0.524	0.193	0	0
MY	Alv-Mc1	PLEK	0.343064	0.803	0.363	0	0
MY	Alv-Mc1	HK3	0.34289	0.361	0.095	0	0
MY	Alv-Mc1	PDXK	0.342885	0.687	0.37	0	0
MY	Alv-Mc1	MICOS13	0.342832	0.738	0.387	0	0
MY	Alv-Mc1	DOCK11	0.342113	0.542	0.22	0	0
MY	Alv-Mc1	HAVCR2	0.341131	0.54	0.208	0	0
MY	Alv-Mc1	DOK3	0.341089	0.399	0.114	0	0
MY	Alv-Mc1	GTF2B	0.338747	0.739	0.446	0	0
MY	Alv-Mc1	SLC6A6	0.338331	0.559	0.261	0	0
MY	Alv-Mc1	FLVCR2	0.3377	0.363	0.105	0	0
MY	Alv-Mc1	GBP1	0.337138	0.514	0.246	0	0
MY	Alv-Mc1	RHOA	0.336926	0.929	0.738	0	0
MY	Alv-Mc1	SELPLG	0.336747	0.599	0.24	0	0
MY	Alv-Mc1	RAB10	0.336616	0.726	0.413	0	0
MY	Alv-Mc1	ATP5MF	0.336464	0.858	0.572	0	0
MY	Alv-Mc1	TMBIM4	0.336435	0.847	0.575	0	0
MY	Alv-Mc1	SGMS2	0.335332	0.523	0.244	0	0
MY	Alv-Mc1	CD33	0.334104	0.442	0.134	0	0
MY	Alv-Mc1	DOK2	0.334049	0.789	0.379	0	0
MY	Alv-Mc1	HK2	0.333994	0.418	0.147	0	0
MY	Alv-Mc1	HVCN1	0.333933	0.441	0.146	0	0
MY	Alv-Mc1	CSF1R	0.332743	0.463	0.151	0	0
MY	Alv-Mc1	PEPD	0.332468	0.649	0.308	0	0
MY	Alv-Mc1	CTNNB1	0.331168	0.798	0.487	0	0
MY	Alv-Mc1	TRIM25	0.330979	0.437	0.179	0	0
MY	Alv-Mc1	OGFRL1	0.330739	0.542	0.233	0	0
MY	Alv-Mc1	AKIRIN2	0.330681	0.702	0.382	0	0
MY	Alv-Mc1	ARL4A	0.329518	0.774	0.466	0	0
MY	Alv-Mc1	SLC25A24	0.328376	0.56	0.266	0	0
MY	Alv-Mc1	DPYSL2	0.327793	0.702	0.345	0	0
MY	Alv-Mc1	OSBPL1A	0.327634	0.504	0.221	0	0
MY	Alv-Mc1	EMILIN2	0.327217	0.454	0.185	0	0
MY	Alv-Mc1	UNC93B1	0.326749	0.66	0.318	0	0
MY	Alv-Mc1	ADTRP	0.326396	0.343	0.104	0	0
MY	Alv-Mc1	COX6B1	0.325816	0.912	0.703	0	0
MY	Alv-Mc1	TUBB6	0.325698	0.486	0.182	0	0
MY	Alv-Mc1	AKR1B1	0.325521	0.577	0.274	0	0
MY	Alv-Mc1	CLIC1	0.325322	0.957	0.806	0	0
MY	Alv-Mc1	SGK3	0.324836	0.53	0.241	0	0
MY	Alv-Mc1	CYB5R3	0.324162	0.702	0.374	0	0
MY	Alv-Mc1	QSOX1	0.323709	0.624	0.311	0	0
MY	Alv-Mc1	UBE2E2	0.322847	0.442	0.173	0	0
MY	Alv-Mc1	FGD4	0.322577	0.465	0.203	0	0
MY	Alv-Mc1	DBNDD2	0.322499	0.565	0.255	0	0
MY	Alv-Mc1	MAFF	0.321819	0.663	0.358	0	0
MY	Alv-Mc1	TWF2	0.321284	0.655	0.32	0	0
MY	Alv-Mc1	LINC00847	0.319154	0.37	0.123	0	0
MY	Alv-Mc1	BAX	0.318628	0.786	0.466	0	0
MY	Alv-Mc1	LINC01094	0.317357	0.321	0.082	0	0
MY	Alv-Mc1	PICALM	0.317278	0.68	0.361	0	0
MY	Alv-Mc1	PIK3AP1	0.317056	0.447	0.17	0	0
MY	Alv-Mc1	HEIH	0.314968	0.477	0.196	0	0
MY	Alv-Mc1	LAMTOR2	0.314834	0.753	0.428	0	0
MY	Alv-Mc1	VEGFB	0.314716	0.662	0.342	0	0
MY	Alv-Mc1	CANX	0.313904	0.867	0.563	0	0
MY	Alv-Mc1	NAGK	0.313284	0.621	0.3	0	0
MY	Alv-Mc1	WARS	0.311946	0.607	0.277	0	0
MY	Alv-Mc1	BSG	0.311071	0.826	0.522	0	0
MY	Alv-Mc1	NPTN	0.310149	0.657	0.351	0	0
MY	Alv-Mc1	ADPGK	0.309663	0.551	0.258	0	0
MY	Alv-Mc1	DOCK8	0.308949	0.709	0.345	0	0
MY	Alv-Mc1	LITAF	0.308876	0.928	0.657	0	0
MY	Alv-Mc1	UBE2D1	0.308751	0.592	0.288	0	0
MY	Alv-Mc1	IRAK3	0.307943	0.409	0.157	0	0
MY	Alv-Mc1	RHBDD2	0.307733	0.569	0.273	0	0
MY	Alv-Mc1	PPFIA1	0.307269	0.533	0.251	0	0
MY	Alv-Mc1	PYGL	0.307015	0.395	0.146	0	0
MY	Alv-Mc1	MSRA	0.306397	0.489	0.201	0	0
MY	Alv-Mc1	ITPK1	0.306259	0.448	0.178	0	0
MY	Alv-Mc1	HAUS2	0.305856	0.412	0.162	0	0
MY	Alv-Mc1	SNHG12	0.305687	0.636	0.38	0	0
MY	Alv-Mc1	SIPA1L2	0.305565	0.383	0.128	0	0
MY	Alv-Mc1	IL18	0.305342	0.562	0.261	0	0
MY	Alv-Mc1	ZFAND5	0.304616	0.885	0.61	0	0
MY	Alv-Mc1	KCNE1	0.304414	0.315	0.099	0	0
MY	Alv-Mc1	TNS3	0.304412	0.437	0.188	0	0
MY	Alv-Mc1	PTMS	0.303793	0.859	0.518	0	0
MY	Alv-Mc1	CD276	0.30373	0.377	0.149	0	0
MY	Alv-Mc1	ACVRL1	0.303297	0.424	0.126	0	0
MY	Alv-Mc1	UNC5B	0.303014	0.363	0.117	0	0
MY	Alv-Mc1	NABP1	0.302946	0.729	0.4	0	0
MY	Alv-Mc1	SLC9A1	0.302876	0.44	0.176	0	0
MY	Alv-Mc1	MFSD14B	0.302489	0.503	0.239	0	0
MY	Alv-Mc1	DPEP2	0.302476	0.377	0.117	0	0
MY	Alv-Mc1	RSU1	0.302394	0.549	0.261	0	0
MY	Alv-Mc1	CERT1	0.30229	0.606	0.306	0	0
MY	Alv-Mc1	LEPROT	0.301936	0.756	0.422	0	0
MY	Alv-Mc1	PLEC	0.301414	0.638	0.348	0	0
MY	Alv-Mc1	NMB	0.300816	0.449	0.216	0	0
MY	Alv-Mc1	CAPZA2	0.300631	0.772	0.459	0	0
MY	Alv-Mc1	EIF4EBP3	0.300035	0.422	0.166	0	0
MY	Alv-Mc1	TLR8	0.299719	0.29	0.075	0	0
MY	Alv-Mc1	BACH1	0.29922	0.579	0.289	0	0
MY	Alv-Mc1	LAMTOR3	0.298306	0.56	0.266	0	0
MY	Alv-Mc1	FCGR1B	0.298232	0.318	0.085	0	0
MY	Alv-Mc1	FERMT3	0.297809	0.662	0.302	0	0
MY	Alv-Mc1	RNASET2	0.296752	0.794	0.442	0	0
MY	Alv-Mc1	ERP44	0.296597	0.701	0.395	0	0
MY	Alv-Mc1	C18orf32	0.296149	0.762	0.437	0	0
MY	Alv-Mc1	LONRF3	0.295862	0.353	0.116	0	0
MY	Alv-Mc1	SDCCAG8	0.294308	0.555	0.274	0	0
MY	Alv-Mc1	CDCP1	0.294168	0.38	0.155	0	0
MY	Alv-Mc1	PDLIM7	0.293787	0.42	0.158	0	0
MY	Alv-Mc1	FIG4	0.292359	0.391	0.141	0	0
MY	Alv-Mc1	MR1	0.291932	0.461	0.205	0	0
MY	Alv-Mc1	AP5B1	0.291651	0.362	0.135	0	0
MY	Alv-Mc1	NCOA4	0.29097	0.651	0.353	0	0
MY	Alv-Mc1	BID	0.290597	0.604	0.281	0	0
MY	Alv-Mc1	RPS6KA1	0.28842	0.55	0.26	0	0
MY	Alv-Mc1	ETS2	0.288054	0.692	0.363	0	0
MY	Alv-Mc1	ASAP1	0.287978	0.561	0.26	0	0
MY	Alv-Mc1	CPPED1	0.287803	0.459	0.188	0	0
MY	Alv-Mc1	TMEM35B	0.287459	0.637	0.319	0	0
MY	Alv-Mc1	CLEC4E	0.2873	0.257	0.064	0	0
MY	Alv-Mc1	ATP2B1-AS1	0.286485	0.542	0.256	0	0
MY	Alv-Mc1	PAPSS1	0.285826	0.553	0.279	0	0
MY	Alv-Mc1	LINC02785	0.285533	0.291	0.065	0	0
MY	Alv-Mc1	TFPT	0.285151	0.489	0.21	0	0
MY	Alv-Mc1	ATP6V1A	0.285148	0.536	0.27	0	0
MY	Alv-Mc1	GBP3	0.285122	0.367	0.169	0	0
MY	Alv-Mc1	ZMYND15	0.284412	0.306	0.086	0	0
MY	Alv-Mc1	CD58	0.281688	0.528	0.242	0	0
MY	Alv-Mc1	ADAP2	0.281563	0.364	0.134	0	0
MY	Alv-Mc1	CLTA	0.280967	0.847	0.554	0	0
MY	Alv-Mc1	DBNL	0.28036	0.656	0.352	0	0
MY	Alv-Mc1	C9orf16	0.280108	0.819	0.559	0	0
MY	Alv-Mc1	EML4	0.279985	0.786	0.453	0	0
MY	Alv-Mc1	DBI	0.278064	0.92	0.676	0	0
MY	Alv-Mc1	ZBTB43	0.277836	0.498	0.256	0	0
MY	Alv-Mc1	EFHD2	0.277597	0.883	0.553	0	0
MY	Alv-Mc1	SERTAD1	0.276486	0.801	0.54	0	0
MY	Alv-Mc1	ZBTB8OS	0.276183	0.627	0.32	0	0
MY	Alv-Mc1	ACTR3	0.275357	0.872	0.601	0	0
MY	Alv-Mc1	ARL8B	0.274483	0.582	0.314	0	0
MY	Alv-Mc1	VDAC1	0.274109	0.791	0.493	0	0
MY	Alv-Mc1	SAMD9L	0.273874	0.537	0.243	0	0
MY	Alv-Mc1	TOMM5	0.273447	0.717	0.407	0	0
MY	Alv-Mc1	HSD3B7	0.272869	0.338	0.114	0	0
MY	Alv-Mc1	HDDC2	0.272129	0.61	0.309	0	0
MY	Alv-Mc1	IMPDH1	0.271904	0.446	0.187	0	0
MY	Alv-Mc1	COX5B	0.271806	0.901	0.668	0	0
MY	Alv-Mc1	AC015912.3	0.271795	0.309	0.094	0	0
MY	Alv-Mc1	SGK1	0.270515	0.743	0.393	0	0
MY	Alv-Mc1	LAMTOR4	0.270445	0.857	0.597	0	0
MY	Alv-Mc1	ATP1B1	0.270428	0.789	0.438	0	0
MY	Alv-Mc1	AL365361.1	0.270284	0.313	0.092	0	0
MY	Alv-Mc1	ENPP4	0.269943	0.462	0.216	0	0
MY	Alv-Mc1	FAM214B	0.269558	0.391	0.147	0	0
MY	Alv-Mc1	PARVG	0.269299	0.544	0.224	0	0
MY	Alv-Mc1	BLOC1S2	0.269261	0.627	0.32	0	0
MY	Alv-Mc1	SOAT1	0.268874	0.517	0.263	0	0
MY	Alv-Mc1	TRIM14	0.268479	0.443	0.19	0	0
MY	Alv-Mc1	ECHDC1	0.268134	0.649	0.349	0	0
MY	Alv-Mc1	MPHOSPH6	0.268071	0.459	0.208	0	0
MY	Alv-Mc1	PSEN1	0.267874	0.486	0.229	0	0
MY	Alv-Mc1	ACOX1	0.267048	0.427	0.206	0	0
MY	Alv-Mc1	TRIO	0.267046	0.433	0.194	0	0
MY	Alv-Mc1	EHBP1L1	0.266108	0.565	0.276	0	0
MY	Alv-Mc1	SH2B3	0.263861	0.476	0.199	0	0
MY	Alv-Mc1	GPATCH11	0.263711	0.405	0.176	0	0
MY	Alv-Mc1	NRP1	0.263336	0.458	0.197	0	0
MY	Alv-Mc1	SH3BP5	0.263197	0.685	0.347	0	0
MY	Alv-Mc1	ACO1	0.263157	0.376	0.172	0	0
MY	Alv-Mc1	AZI2	0.262874	0.531	0.272	0	0
MY	Alv-Mc1	SFT2D1	0.262739	0.69	0.388	0	0
MY	Alv-Mc1	COQ2	0.262675	0.363	0.141	0	0
MY	Alv-Mc1	ARHGEF10L	0.261994	0.327	0.111	0	0
MY	Alv-Mc1	SEL1L	0.261406	0.562	0.285	0	0
MY	Alv-Mc1	HSD17B11	0.260689	0.69	0.396	0	0
MY	Alv-Mc1	CLEC4A	0.260529	0.324	0.114	0	0
MY	Alv-Mc1	NAGA	0.260151	0.409	0.179	0	0
MY	Alv-Mc1	MYO9B	0.259752	0.599	0.289	0	0
MY	Alv-Mc1	COL8A2	0.259171	0.287	0.075	0	0
MY	Alv-Mc1	DDX3Y	0.258128	0.596	0.285	0	0
MY	Alv-Mc1	HLA-DOA	0.257772	0.37	0.155	0	0
MY	Alv-Mc1	NDUFB1	0.257595	0.82	0.514	0	0
MY	Alv-Mc1	LMNA	0.257329	0.926	0.626	0	0
MY	Alv-Mc1	CLIC4	0.257019	0.476	0.224	0	0
MY	Alv-Mc1	COX17	0.256267	0.808	0.501	0	0
MY	Alv-Mc1	KAT8	0.256171	0.455	0.205	0	0
MY	Alv-Mc1	EGR1	0.25601	0.805	0.506	0	0
MY	Alv-Mc1	P2RX7	0.255831	0.328	0.112	0	0
MY	Alv-Mc1	STX4	0.25577	0.587	0.306	0	0
MY	Alv-Mc1	SLC43A3	0.255664	0.437	0.201	0	0
MY	Alv-Mc1	AGPS	0.255579	0.464	0.22	0	0
MY	Alv-Mc1	EIF4A3	0.255307	0.793	0.561	0	0
MY	Alv-Mc1	CIAO2A	0.25403	0.503	0.228	0	0
MY	Alv-Mc1	HTATIP2	0.253762	0.559	0.271	0	0
MY	Alv-Mc1	TMEM53	0.253361	0.363	0.14	0	0
MY	Alv-Mc1	TMEM219	0.253259	0.782	0.485	0	0
MY	Alv-Mc1	IL1RAP	0.25309	0.335	0.125	0	0
MY	Alv-Mc1	SSR3	0.252922	0.789	0.483	0	0
MY	Alv-Mc1	JPT1	0.252902	0.842	0.553	0	0
MY	Alv-Mc1	RNPEP	0.252666	0.529	0.26	0	0
MY	Alv-Mc1	ATP2C1	0.252234	0.509	0.264	0	0
MY	Alv-Mc1	2023-03-02	0.251884	0.506	0.232	0	0
MY	Alv-Mc1	KMO	0.251763	0.276	0.089	0	0
MY	Alv-Mc1	PLIN3	0.25168	0.532	0.27	0	0
MY	Alv-Mc1	ZMIZ1	0.251672	0.462	0.222	0	0
MY	Alv-Mc1	MPEG1	0.251638	0.331	0.117	0	0
MY	Alv-Mc1	CCT5	0.251516	0.769	0.472	0	0
MY	Alv-Mc1	DSC2	0.251313	0.33	0.128	0	0
MY	Alv-Mc1	PFDN2	0.251193	0.785	0.487	0	0
MY	Alv-Mc1	MBD2	0.250912	0.729	0.432	0	0
MY	Alv-Mc1	NXF1	0.250745	0.602	0.319	0	0
MY	Alv-Mc1	RAB11FIP1	0.25033	0.833	0.489	0	0
MY	Alv-Mc1	KLHL6	0.250094	0.382	0.146	0	0
MY	Alv-Mc1	SAP18	0.267719	0.908	0.761	6.57e-290	2.07e-285
MY	Alv-Mc1	G0S2	0.29513	0.294	0.166	4.68e-193	1.47e-188
MY	Alv-Mc2	FABP4	2.27898	0.971	0.352	0	0
MY	Alv-Mc2	C1QA	2.16311	0.997	0.424	0	0
MY	Alv-Mc2	C1QB	2.12976	0.992	0.405	0	0
MY	Alv-Mc2	APOC1	2.12058	1	0.509	0	0
MY	Alv-Mc2	MARCO	2.10734	0.996	0.309	0	0
MY	Alv-Mc2	FTL	1.98488	1	0.993	0	0
MY	Alv-Mc2	GCHFR	1.95292	0.982	0.368	0	0
MY	Alv-Mc2	MCEMP1	1.90434	0.976	0.236	0	0
MY	Alv-Mc2	CTSD	1.89643	1	0.726	0	0
MY	Alv-Mc2	ACP5	1.87378	0.991	0.348	0	0
MY	Alv-Mc2	GRN	1.85191	0.997	0.516	0	0
MY	Alv-Mc2	C1QC	1.83924	0.983	0.297	0	0
MY	Alv-Mc2	LGALS3	1.83589	0.999	0.684	0	0
MY	Alv-Mc2	HLA-DRB1	1.81044	1	0.745	0	0
MY	Alv-Mc2	FBP1	1.81033	0.994	0.415	0	0
MY	Alv-Mc2	CD68	1.8091	0.994	0.366	0	0
MY	Alv-Mc2	ALDH2	1.80559	0.991	0.471	0	0
MY	Alv-Mc2	TYROBP	1.69024	0.998	0.529	0	0
MY	Alv-Mc2	IFI30	1.67798	0.994	0.448	0	0
MY	Alv-Mc2	FCER1G	1.66456	0.996	0.445	0	0
MY	Alv-Mc2	TSPO	1.64872	0.996	0.682	0	0
MY	Alv-Mc2	HLA-DRA	1.64363	1	0.757	0	0
MY	Alv-Mc2	SERPINA1	1.623	0.989	0.402	0	0
MY	Alv-Mc2	HLA-DQB1	1.61741	0.996	0.535	0	0
MY	Alv-Mc2	HLA-DQA1	1.60457	0.997	0.501	0	0
MY	Alv-Mc2	VSIG4	1.58301	0.976	0.245	0	0
MY	Alv-Mc2	TREM1	1.57879	0.972	0.252	0	0
MY	Alv-Mc2	CYP27A1	1.56302	0.973	0.255	0	0
MY	Alv-Mc2	MS4A7	1.54452	0.992	0.309	0	0
MY	Alv-Mc2	ALOX5AP	1.54039	0.991	0.481	0	0
MY	Alv-Mc2	FTH1	1.53483	1	0.99	0	0
MY	Alv-Mc2	CES1	1.5245	0.905	0.285	0	0
MY	Alv-Mc2	RBP4	1.50836	0.712	0.117	0	0
MY	Alv-Mc2	CD74	1.50718	1	0.822	0	0
MY	Alv-Mc2	MSR1	1.50586	0.992	0.292	0	0
MY	Alv-Mc2	HLA-DPA1	1.49915	0.999	0.664	0	0
MY	Alv-Mc2	APOE	1.49791	0.99	0.451	0	0
MY	Alv-Mc2	S100A11	1.48564	1	0.832	0	0
MY	Alv-Mc2	RETN	1.47544	0.873	0.23	0	0
MY	Alv-Mc2	CAPG	1.469	0.99	0.443	0	0
MY	Alv-Mc2	NUPR1	1.46267	0.896	0.352	0	0
MY	Alv-Mc2	SERPING1	1.45605	0.955	0.34	0	0
MY	Alv-Mc2	FCGRT	1.44052	0.986	0.475	0	0
MY	Alv-Mc2	CD52	1.42009	0.994	0.648	0	0
MY	Alv-Mc2	GSTO1	1.41946	0.989	0.511	0	0
MY	Alv-Mc2	APOC2	1.41431	0.374	0.101	0	0
MY	Alv-Mc2	CSTB	1.41352	0.997	0.691	0	0
MY	Alv-Mc2	CXCL16	1.40046	0.984	0.355	0	0
MY	Alv-Mc2	CCL18	1.39768	0.699	0.243	0	0
MY	Alv-Mc2	CST3	1.38898	0.997	0.636	0	0
MY	Alv-Mc2	SPI1	1.38587	0.977	0.292	0	0
MY	Alv-Mc2	MRC1	1.37588	0.985	0.309	0	0
MY	Alv-Mc2	INHBA	1.36184	0.888	0.22	0	0
MY	Alv-Mc2	PLBD1	1.33801	0.961	0.266	0	0
MY	Alv-Mc2	GPNMB	1.33277	0.978	0.272	0	0
MY	Alv-Mc2	FN1	1.33178	0.824	0.368	0	0
MY	Alv-Mc2	LTA4H	1.31692	0.979	0.399	0	0
MY	Alv-Mc2	MGST3	1.31675	0.989	0.588	0	0
MY	Alv-Mc2	GLRX	1.30931	0.986	0.48	0	0
MY	Alv-Mc2	CTSS	1.30461	0.997	0.586	0	0
MY	Alv-Mc2	CTSZ	1.27524	0.994	0.555	0	0
MY	Alv-Mc2	PSAP	1.27329	0.997	0.67	0	0
MY	Alv-Mc2	HLA-DMA	1.27183	0.987	0.461	0	0
MY	Alv-Mc2	FABP5	1.27048	0.992	0.489	0	0
MY	Alv-Mc2	LYZ	1.26768	0.999	0.554	0	0
MY	Alv-Mc2	C1orf162	1.26699	0.977	0.345	0	0
MY	Alv-Mc2	BRI3	1.26462	0.993	0.609	0	0
MY	Alv-Mc2	CTSL	1.26333	0.967	0.382	0	0
MY	Alv-Mc2	TNFSF13	1.2571	0.908	0.262	0	0
MY	Alv-Mc2	ALOX5	1.25132	0.962	0.256	0	0
MY	Alv-Mc2	CTSB	1.24872	0.994	0.538	0	0
MY	Alv-Mc2	MS4A4A	1.24549	0.947	0.219	0	0
MY	Alv-Mc2	CTSC	1.24349	0.996	0.618	0	0
MY	Alv-Mc2	SMIM25	1.23634	0.959	0.23	0	0
MY	Alv-Mc2	AC026369.3	1.23345	0.88	0.162	0	0
MY	Alv-Mc2	HLA-DPB1	1.22439	0.999	0.646	0	0
MY	Alv-Mc2	SNX10	1.22426	0.969	0.306	0	0
MY	Alv-Mc2	PPARG	1.22099	0.95	0.215	0	0
MY	Alv-Mc2	ASAH1	1.20666	0.981	0.523	0	0
MY	Alv-Mc2	NCF2	1.20662	0.97	0.281	0	0
MY	Alv-Mc2	GPD1	1.18948	0.858	0.123	0	0
MY	Alv-Mc2	SLC11A1	1.18096	0.963	0.255	0	0
MY	Alv-Mc2	SCD	1.18039	0.909	0.249	0	0
MY	Alv-Mc2	NOP10	1.16401	0.985	0.56	0	0
MY	Alv-Mc2	STXBP2	1.16028	0.937	0.344	0	0
MY	Alv-Mc2	S100A4	1.15992	0.997	0.825	0	0
MY	Alv-Mc2	HLA-DRB5	1.15059	0.722	0.376	0	0
MY	Alv-Mc2	AIF1	1.14566	0.987	0.331	0	0
MY	Alv-Mc2	GLIPR2	1.13731	0.969	0.382	0	0
MY	Alv-Mc2	PYCARD	1.13237	0.971	0.428	0	0
MY	Alv-Mc2	CD81	1.13195	0.995	0.768	0	0
MY	Alv-Mc2	OLR1	1.11744	0.985	0.298	0	0
MY	Alv-Mc2	TIMP2	1.10837	0.971	0.35	0	0
MY	Alv-Mc2	GLUL	1.10761	0.993	0.595	0	0
MY	Alv-Mc2	CD9	1.10054	0.983	0.514	0	0
MY	Alv-Mc2	SLC7A7	1.0919	0.939	0.228	0	0
MY	Alv-Mc2	ANXA2	1.08874	0.996	0.697	0	0
MY	Alv-Mc2	S100A10	1.08642	0.999	0.837	0	0
MY	Alv-Mc2	HMOX1	1.07991	0.879	0.24	0	0
MY	Alv-Mc2	TGM2	1.07852	0.916	0.271	0	0
MY	Alv-Mc2	CD163	1.07666	0.836	0.19	0	0
MY	Alv-Mc2	PHLDA3	1.06804	0.919	0.242	0	0
MY	Alv-Mc2	HEXB	1.06661	0.958	0.357	0	0
MY	Alv-Mc2	ATP6V1F	1.06511	0.981	0.569	0	0
MY	Alv-Mc2	RND3	1.0589	0.705	0.263	0	0
MY	Alv-Mc2	FAM89A	1.05828	0.893	0.179	0	0
MY	Alv-Mc2	PNPLA6	1.05361	0.923	0.255	0	0
MY	Alv-Mc2	ATP6V0B	1.05183	0.982	0.586	0	0
MY	Alv-Mc2	CRIP1	1.05085	0.99	0.763	0	0
MY	Alv-Mc2	LGALS3BP	1.04613	0.937	0.369	0	0
MY	Alv-Mc2	S100A9	1.0461	0.991	0.375	0	0
MY	Alv-Mc2	SLC15A3	1.04605	0.901	0.241	0	0
MY	Alv-Mc2	FOLR3	1.03728	0.574	0.085	0	0
MY	Alv-Mc2	CD63	1.03458	0.997	0.8	0	0
MY	Alv-Mc2	ANXA5	1.03191	0.99	0.623	0	0
MY	Alv-Mc2	PLIN2	1.02743	0.977	0.523	0	0
MY	Alv-Mc2	CYBA	1.02019	0.998	0.823	0	0
MY	Alv-Mc2	GAA	1.01614	0.922	0.285	0	0
MY	Alv-Mc2	TFRC	1.01095	0.936	0.402	0	0
MY	Alv-Mc2	ABCG1	1.0079	0.876	0.216	0	0
MY	Alv-Mc2	LY86	1.00652	0.917	0.22	0	0
MY	Alv-Mc2	RMDN3	1.00473	0.896	0.24	0	0
MY	Alv-Mc2	CAMP	1.00181	0.494	0.067	0	0
MY	Alv-Mc2	ATP6V0C	0.99763	0.937	0.606	0	0
MY	Alv-Mc2	LPL	0.983355	0.826	0.195	0	0
MY	Alv-Mc2	LAPTM5	0.982756	0.994	0.618	0	0
MY	Alv-Mc2	CSTA	0.978454	0.922	0.236	0	0
MY	Alv-Mc2	LRPAP1	0.977753	0.967	0.495	0	0
MY	Alv-Mc2	CA2	0.971801	0.72	0.176	0	0
MY	Alv-Mc2	FCGR3A	0.970838	0.961	0.37	0	0
MY	Alv-Mc2	DAB2	0.970654	0.939	0.292	0	0
MY	Alv-Mc2	PRSS21	0.960026	0.401	0.067	0	0
MY	Alv-Mc2	S100A6	0.959992	1	0.938	0	0
MY	Alv-Mc2	PCOLCE2	0.953783	0.756	0.116	0	0
MY	Alv-Mc2	GRINA	0.951711	0.95	0.375	0	0
MY	Alv-Mc2	LAMTOR1	0.94934	0.967	0.502	0	0
MY	Alv-Mc2	VIM	0.948113	1	0.892	0	0
MY	Alv-Mc2	LRP1	0.938005	0.93	0.272	0	0
MY	Alv-Mc2	CEBPB	0.929439	0.987	0.614	0	0
MY	Alv-Mc2	LST1	0.920069	0.97	0.317	0	0
MY	Alv-Mc2	OSCAR	0.916096	0.78	0.155	0	0
MY	Alv-Mc2	FCGR1A	0.903063	0.857	0.162	0	0
MY	Alv-Mc2	SNX2	0.900736	0.937	0.409	0	0
MY	Alv-Mc2	IFI6	0.892924	0.944	0.459	0	0
MY	Alv-Mc2	ADAMTSL4	0.891493	0.874	0.193	0	0
MY	Alv-Mc2	SLCO2B1	0.891444	0.875	0.197	0	0
MY	Alv-Mc2	HLA-DMB	0.889983	0.938	0.31	0	0
MY	Alv-Mc2	FCGR2A	0.887515	0.934	0.284	0	0
MY	Alv-Mc2	PILRA	0.885061	0.869	0.197	0	0
MY	Alv-Mc2	TXN	0.884994	0.989	0.698	0	0
MY	Alv-Mc2	PDLIM1	0.882468	0.912	0.362	0	0
MY	Alv-Mc2	VAMP8	0.882365	0.986	0.634	0	0
MY	Alv-Mc2	RTN4	0.878159	0.988	0.656	0	0
MY	Alv-Mc2	AGRP	0.872545	0.699	0.103	0	0
MY	Alv-Mc2	RNASEK	0.867942	0.961	0.683	0	0
MY	Alv-Mc2	BHLHE41	0.867355	0.846	0.202	0	0
MY	Alv-Mc2	MNDA	0.863743	0.872	0.254	0	0
MY	Alv-Mc2	IGSF6	0.863325	0.842	0.238	0	0
MY	Alv-Mc2	CYBB	0.857279	0.934	0.284	0	0
MY	Alv-Mc2	HBEGF	0.852043	0.914	0.346	0	0
MY	Alv-Mc2	ARPC1B	0.843183	0.987	0.664	0	0
MY	Alv-Mc2	TKT	0.830461	0.974	0.523	0	0
MY	Alv-Mc2	ELOB	0.829284	0.986	0.713	0	0
MY	Alv-Mc2	ABHD5	0.82586	0.949	0.441	0	0
MY	Alv-Mc2	PLAAT3	0.820237	0.879	0.358	0	0
MY	Alv-Mc2	TNNI2	0.810304	0.754	0.131	0	0
MY	Alv-Mc2	CXCL3	0.807377	0.874	0.322	0	0
MY	Alv-Mc2	FFAR4	0.807236	0.779	0.12	0	0
MY	Alv-Mc2	PHACTR1	0.806253	0.885	0.286	0	0
MY	Alv-Mc2	LAMP2	0.803172	0.94	0.407	0	0
MY	Alv-Mc2	MYL6	0.801612	0.998	0.929	0	0
MY	Alv-Mc2	DNASE2	0.80161	0.89	0.289	0	0
MY	Alv-Mc2	OAZ1	0.796324	0.998	0.906	0	0
MY	Alv-Mc2	HCAR2	0.794303	0.783	0.174	0	0
MY	Alv-Mc2	AP2S1	0.793265	0.952	0.482	0	0
MY	Alv-Mc2	NUCB1	0.792405	0.942	0.427	0	0
MY	Alv-Mc2	PPT1	0.789479	0.931	0.369	0	0
MY	Alv-Mc2	NCEH1	0.780622	0.859	0.25	0	0
MY	Alv-Mc2	LGALS1	0.775958	0.993	0.687	0	0
MY	Alv-Mc2	CCDC88A	0.773168	0.932	0.334	0	0
MY	Alv-Mc2	CARD16	0.771868	0.936	0.381	0	0
MY	Alv-Mc2	DECR1	0.771288	0.924	0.392	0	0
MY	Alv-Mc2	GPX4	0.77081	0.989	0.722	0	0
MY	Alv-Mc2	CPVL	0.770591	0.904	0.241	0	0
MY	Alv-Mc2	SVIL	0.761156	0.883	0.277	0	0
MY	Alv-Mc2	ATP6AP1	0.76111	0.926	0.386	0	0
MY	Alv-Mc2	PLD3	0.760534	0.882	0.379	0	0
MY	Alv-Mc2	MCOLN1	0.760516	0.848	0.222	0	0
MY	Alv-Mc2	ATP6V0D1	0.758673	0.946	0.448	0	0
MY	Alv-Mc2	C20orf27	0.757013	0.837	0.236	0	0
MY	Alv-Mc2	COMT	0.755019	0.943	0.466	0	0
MY	Alv-Mc2	LIPA	0.753036	0.808	0.283	0	0
MY	Alv-Mc2	HNMT	0.752168	0.902	0.31	0	0
MY	Alv-Mc2	MME	0.751314	0.713	0.116	0	0
MY	Alv-Mc2	TREM2	0.751026	0.664	0.158	0	0
MY	Alv-Mc2	S100A13	0.748682	0.918	0.352	0	0
MY	Alv-Mc2	SDCBP	0.745589	0.985	0.643	0	0
MY	Alv-Mc2	YWHAH	0.74051	0.948	0.447	0	0
MY	Alv-Mc2	PDK4	0.739825	0.772	0.246	0	0
MY	Alv-Mc2	LY96	0.729206	0.868	0.242	0	0
MY	Alv-Mc2	TCF7L2	0.729111	0.888	0.293	0	0
MY	Alv-Mc2	LGALS9	0.728518	0.88	0.292	0	0
MY	Alv-Mc2	VAT1	0.72842	0.876	0.254	0	0
MY	Alv-Mc2	GABARAP	0.727543	0.955	0.626	0	0
MY	Alv-Mc2	PRDX1	0.725085	0.989	0.738	0	0
MY	Alv-Mc2	SH3BGRL	0.722446	0.974	0.584	0	0
MY	Alv-Mc2	PGD	0.721161	0.875	0.289	0	0
MY	Alv-Mc2	YBX1	0.720879	0.995	0.854	0	0
MY	Alv-Mc2	TRPV2	0.71958	0.835	0.205	0	0
MY	Alv-Mc2	BSG	0.718238	0.946	0.519	0	0
MY	Alv-Mc2	AXL	0.716304	0.78	0.182	0	0
MY	Alv-Mc2	LAIR1	0.714819	0.857	0.232	0	0
MY	Alv-Mc2	CORO1C	0.711686	0.866	0.258	0	0
MY	Alv-Mc2	PTPN6	0.710919	0.914	0.321	0	0
MY	Alv-Mc2	ACOT7	0.709958	0.765	0.184	0	0
MY	Alv-Mc2	CFD	0.70663	0.929	0.312	0	0
MY	Alv-Mc2	AKR1A1	0.704597	0.924	0.405	0	0
MY	Alv-Mc2	UPP1	0.703136	0.943	0.421	0	0
MY	Alv-Mc2	VMO1	0.701345	0.763	0.178	0	0
MY	Alv-Mc2	HEXA	0.700651	0.901	0.351	0	0
MY	Alv-Mc2	NMB	0.698131	0.682	0.207	0	0
MY	Alv-Mc2	MAN2B1	0.692297	0.833	0.259	0	0
MY	Alv-Mc2	PSMA7	0.691827	0.988	0.748	0	0
MY	Alv-Mc2	ARPC3	0.691688	0.992	0.813	0	0
MY	Alv-Mc2	APIP	0.688647	0.838	0.252	0	0
MY	Alv-Mc2	TALDO1	0.686481	0.957	0.514	0	0
MY	Alv-Mc2	VASP	0.686235	0.959	0.488	0	0
MY	Alv-Mc2	ITM2B	0.684166	0.997	0.864	0	0
MY	Alv-Mc2	LAMP1	0.682256	0.954	0.499	0	0
MY	Alv-Mc2	TMSB4X	0.67993	1	0.992	0	0
MY	Alv-Mc2	SAMHD1	0.675194	0.961	0.435	0	0
MY	Alv-Mc2	GNG10	0.67288	0.865	0.343	0	0
MY	Alv-Mc2	CD151	0.67267	0.943	0.415	0	0
MY	Alv-Mc2	SNX3	0.670078	0.965	0.567	0	0
MY	Alv-Mc2	OSBPL11	0.669566	0.87	0.281	0	0
MY	Alv-Mc2	RNH1	0.668539	0.954	0.517	0	0
MY	Alv-Mc2	NCF1	0.664786	0.778	0.226	0	0
MY	Alv-Mc2	LY6E	0.664012	0.979	0.617	0	0
MY	Alv-Mc2	RNF13	0.6639	0.924	0.398	0	0
MY	Alv-Mc2	GNG5	0.659213	0.98	0.663	0	0
MY	Alv-Mc2	CD300LF	0.658769	0.755	0.148	0	0
MY	Alv-Mc2	POLD4	0.65827	0.902	0.408	0	0
MY	Alv-Mc2	TUBA1B	0.653364	0.99	0.792	0	0
MY	Alv-Mc2	BCAP31	0.651639	0.942	0.483	0	0
MY	Alv-Mc2	CTSA	0.650912	0.869	0.349	0	0
MY	Alv-Mc2	OASL	0.650174	0.804	0.223	0	0
MY	Alv-Mc2	NME2	0.648876	0.942	0.632	0	0
MY	Alv-Mc2	SIRPA	0.648869	0.805	0.188	0	0
MY	Alv-Mc2	C2	0.648757	0.674	0.176	0	0
MY	Alv-Mc2	ADAM17	0.644201	0.9	0.329	0	0
MY	Alv-Mc2	SLC31A2	0.644184	0.811	0.206	0	0
MY	Alv-Mc2	PLAUR	0.643896	0.947	0.361	0	0
MY	Alv-Mc2	AC020656.1	0.643503	0.923	0.3	0	0
MY	Alv-Mc2	JAML	0.64016	0.848	0.257	0	0
MY	Alv-Mc2	TXNIP	0.639587	0.992	0.73	0	0
MY	Alv-Mc2	AMIGO2	0.63827	0.802	0.203	0	0
MY	Alv-Mc2	CHCHD10	0.637835	0.942	0.475	0	0
MY	Alv-Mc2	CREG1	0.632842	0.881	0.331	0	0
MY	Alv-Mc2	SEC11A	0.632774	0.965	0.599	0	0
MY	Alv-Mc2	C5AR1	0.630396	0.897	0.273	0	0
MY	Alv-Mc2	ADTRP	0.628827	0.657	0.09	0	0
MY	Alv-Mc2	ETHE1	0.627231	0.827	0.283	0	0
MY	Alv-Mc2	THEMIS2	0.625377	0.827	0.212	0	0
MY	Alv-Mc2	GPCPD1	0.62493	0.916	0.37	0	0
MY	Alv-Mc2	MYDGF	0.624693	0.926	0.448	0	0
MY	Alv-Mc2	COTL1	0.623601	0.978	0.497	0	0
MY	Alv-Mc2	SMCO4	0.623342	0.826	0.247	0	0
MY	Alv-Mc2	HLA-DQA2	0.623294	0.38	0.139	0	0
MY	Alv-Mc2	COLGALT1	0.623263	0.813	0.221	0	0
MY	Alv-Mc2	AKR1B1	0.622367	0.818	0.265	0	0
MY	Alv-Mc2	BLVRA	0.618981	0.884	0.333	0	0
MY	Alv-Mc2	GM2A	0.617481	0.792	0.225	0	0
MY	Alv-Mc2	FUOM	0.614978	0.771	0.213	0	0
MY	Alv-Mc2	EIF4EBP1	0.614537	0.846	0.257	0	0
MY	Alv-Mc2	ACTN1	0.613463	0.868	0.308	0	0
MY	Alv-Mc2	POMP	0.610144	0.971	0.605	0	0
MY	Alv-Mc2	GSN	0.609845	0.948	0.448	0	0
MY	Alv-Mc2	MDH1	0.608769	0.92	0.443	0	0
MY	Alv-Mc2	HCK	0.608402	0.785	0.191	0	0
MY	Alv-Mc2	GCA	0.608081	0.794	0.254	0	0
MY	Alv-Mc2	COLEC12	0.607484	0.703	0.17	0	0
MY	Alv-Mc2	TYMP	0.606321	0.951	0.469	0	0
MY	Alv-Mc2	CAT	0.605747	0.903	0.374	0	0
MY	Alv-Mc2	FKBP15	0.600548	0.811	0.231	0	0
MY	Alv-Mc2	FMNL2	0.594835	0.753	0.195	0	0
MY	Alv-Mc2	PLXDC2	0.59341	0.886	0.269	0	0
MY	Alv-Mc2	ATP5MC3	0.592567	0.973	0.624	0	0
MY	Alv-Mc2	SEPTIN11	0.59113	0.84	0.306	0	0
MY	Alv-Mc2	PECAM1	0.590692	0.914	0.269	0	0
MY	Alv-Mc2	CLEC12A	0.58964	0.741	0.174	0	0
MY	Alv-Mc2	TPP1	0.585733	0.898	0.359	0	0
MY	Alv-Mc2	RAB13	0.585012	0.881	0.354	0	0
MY	Alv-Mc2	RAC1	0.582487	0.987	0.711	0	0
MY	Alv-Mc2	PSMA6	0.575336	0.925	0.493	0	0
MY	Alv-Mc2	NCF4	0.574209	0.799	0.207	0	0
MY	Alv-Mc2	KLF4	0.573553	0.94	0.433	0	0
MY	Alv-Mc2	REEP5	0.572289	0.955	0.551	0	0
MY	Alv-Mc2	ATOX1	0.570706	0.908	0.418	0	0
MY	Alv-Mc2	SCPEP1	0.569373	0.864	0.361	0	0
MY	Alv-Mc2	GLDN	0.569009	0.547	0.09	0	0
MY	Alv-Mc2	PARAL1	0.568712	0.591	0.084	0	0
MY	Alv-Mc2	B3GNT5	0.567886	0.815	0.29	0	0
MY	Alv-Mc2	TNFAIP2	0.566949	0.847	0.274	0	0
MY	Alv-Mc2	AGPAT2	0.566174	0.88	0.333	0	0
MY	Alv-Mc2	GYPC	0.564187	0.931	0.396	0	0
MY	Alv-Mc2	VEGFB	0.563537	0.869	0.334	0	0
MY	Alv-Mc2	ATP6V0E1	0.562693	0.981	0.7	0	0
MY	Alv-Mc2	LINC02154	0.562408	0.33	0.048	0	0
MY	Alv-Mc2	TMBIM1	0.562326	0.898	0.361	0	0
MY	Alv-Mc2	C9orf16	0.558228	0.946	0.555	0	0
MY	Alv-Mc2	SERF2	0.557534	0.998	0.931	0	0
MY	Alv-Mc2	HLA-DQB2	0.55508	0.502	0.091	0	0
MY	Alv-Mc2	MIR3945HG	0.553892	0.547	0.118	0	0
MY	Alv-Mc2	H2AFY	0.553804	0.953	0.503	0	0
MY	Alv-Mc2	MAFB	0.553352	0.851	0.353	0	0
MY	Alv-Mc2	POR	0.553149	0.873	0.338	0	0
MY	Alv-Mc2	CASP1	0.549641	0.845	0.283	0	0
MY	Alv-Mc2	UBB	0.548928	0.997	0.937	0	0
MY	Alv-Mc2	GRB2	0.546115	0.948	0.492	0	0
MY	Alv-Mc2	DEFB1	0.544401	0.404	0.067	0	0
MY	Alv-Mc2	ARL6IP1	0.542379	0.97	0.649	0	0
MY	Alv-Mc2	SYNGR2	0.540434	0.915	0.399	0	0
MY	Alv-Mc2	ACER3	0.539431	0.777	0.218	0	0
MY	Alv-Mc2	ACO1	0.53929	0.654	0.16	0	0
MY	Alv-Mc2	FHL1	0.535669	0.767	0.17	0	0
MY	Alv-Mc2	TNFSF12	0.535313	0.854	0.297	0	0
MY	Alv-Mc2	PPIC	0.53524	0.727	0.2	0	0
MY	Alv-Mc2	CLEC7A	0.534694	0.84	0.243	0	0
MY	Alv-Mc2	ADA2	0.533747	0.834	0.262	0	0
MY	Alv-Mc2	FKBP1A	0.5336	0.949	0.513	0	0
MY	Alv-Mc2	EVI2B	0.532844	0.938	0.403	0	0
MY	Alv-Mc2	SLC31A1	0.530893	0.754	0.226	0	0
MY	Alv-Mc2	RNF149	0.52775	0.922	0.425	0	0
MY	Alv-Mc2	GLB1	0.52749	0.771	0.227	0	0
MY	Alv-Mc2	HP	0.52749	0.41	0.071	0	0
MY	Alv-Mc2	PLA2G15	0.527377	0.687	0.147	0	0
MY	Alv-Mc2	RPS27L	0.525158	0.973	0.617	0	0
MY	Alv-Mc2	GUSB	0.520997	0.848	0.316	0	0
MY	Alv-Mc2	IL1A	0.517561	0.542	0.137	0	0
MY	Alv-Mc2	AKR1C3	0.516453	0.639	0.206	0	0
MY	Alv-Mc2	IFIT3	0.51163	0.719	0.185	0	0
MY	Alv-Mc2	BCL2A1	0.511522	0.934	0.317	0	0
MY	Alv-Mc2	GMFG	0.510614	0.97	0.534	0	0
MY	Alv-Mc2	VPS29	0.509789	0.942	0.51	0	0
MY	Alv-Mc2	PTAFR	0.505395	0.692	0.155	0	0
MY	Alv-Mc2	RRAGD	0.503186	0.68	0.16	0	0
MY	Alv-Mc2	AVPI1	0.502537	0.765	0.243	0	0
MY	Alv-Mc2	ARPC5	0.498582	0.973	0.617	0	0
MY	Alv-Mc2	C4orf48	0.497706	0.878	0.364	0	0
MY	Alv-Mc2	OAS1	0.497446	0.716	0.195	0	0
MY	Alv-Mc2	PTPMT1	0.496484	0.723	0.211	0	0
MY	Alv-Mc2	BLOC1S1	0.494153	0.947	0.543	0	0
MY	Alv-Mc2	FPR1	0.494095	0.631	0.147	0	0
MY	Alv-Mc2	LSM6	0.49396	0.868	0.344	0	0
MY	Alv-Mc2	RNF130	0.49353	0.891	0.38	0	0
MY	Alv-Mc2	SH3BGRL3	0.491821	0.997	0.866	0	0
MY	Alv-Mc2	ZNF706	0.488841	0.942	0.525	0	0
MY	Alv-Mc2	PKM	0.487225	0.965	0.59	0	0
MY	Alv-Mc2	ADM	0.487134	0.57	0.192	0	0
MY	Alv-Mc2	CD37	0.48526	0.968	0.552	0	0
MY	Alv-Mc2	CAP1	0.48509	0.965	0.607	0	0
MY	Alv-Mc2	EDEM2	0.484853	0.726	0.21	0	0
MY	Alv-Mc2	FLNA	0.483425	0.956	0.566	0	0
MY	Alv-Mc2	CD302	0.483385	0.854	0.319	0	0
MY	Alv-Mc2	SQOR	0.479836	0.795	0.296	0	0
MY	Alv-Mc2	SLC16A3	0.478301	0.821	0.3	0	0
MY	Alv-Mc2	SIRPB1	0.478264	0.604	0.099	0	0
MY	Alv-Mc2	CD86	0.477797	0.756	0.195	0	0
MY	Alv-Mc2	SORT1	0.47713	0.748	0.232	0	0
MY	Alv-Mc2	HCAR3	0.476361	0.523	0.11	0	0
MY	Alv-Mc2	SPN	0.475999	0.882	0.322	0	0
MY	Alv-Mc2	RHBDD2	0.475966	0.784	0.265	0	0
MY	Alv-Mc2	RTN3	0.475807	0.927	0.443	0	0
MY	Alv-Mc2	IRS2	0.473292	0.856	0.35	0	0
MY	Alv-Mc2	MFSD1	0.47178	0.807	0.288	0	0
MY	Alv-Mc2	RAB7A	0.470846	0.939	0.509	0	0
MY	Alv-Mc2	PEPD	0.47061	0.825	0.303	0	0
MY	Alv-Mc2	TFEC	0.470196	0.687	0.153	0	0
MY	Alv-Mc2	TMEM251	0.467881	0.716	0.198	0	0
MY	Alv-Mc2	DOK2	0.465986	0.918	0.377	0	0
MY	Alv-Mc2	MGAT1	0.464862	0.91	0.413	0	0
MY	Alv-Mc2	TMBIM4	0.463014	0.952	0.572	0	0
MY	Alv-Mc2	ATP6AP2	0.462657	0.936	0.514	0	0
MY	Alv-Mc2	MYD88	0.461647	0.773	0.245	0	0
MY	Alv-Mc2	RNASET2	0.461602	0.922	0.44	0	0
MY	Alv-Mc2	UBASH3B	0.459699	0.627	0.132	0	0
MY	Alv-Mc2	ATP6V1E1	0.459543	0.858	0.358	0	0
MY	Alv-Mc2	PRR13	0.459133	0.953	0.545	0	0
MY	Alv-Mc2	BST1	0.458883	0.638	0.128	0	0
MY	Alv-Mc2	LAMTOR2	0.458471	0.898	0.424	0	0
MY	Alv-Mc2	OPN3	0.45813	0.649	0.155	0	0
MY	Alv-Mc2	TMED5	0.456465	0.885	0.396	0	0
MY	Alv-Mc2	ATP5MF	0.456092	0.955	0.57	0	0
MY	Alv-Mc2	UBE2L6	0.455485	0.833	0.329	0	0
MY	Alv-Mc2	NPC2	0.455013	0.987	0.601	0	0
MY	Alv-Mc2	LITAF	0.45488	0.981	0.657	0	0
MY	Alv-Mc2	TFPT	0.453119	0.716	0.201	0	0
MY	Alv-Mc2	CLIC1	0.452945	0.988	0.806	0	0
MY	Alv-Mc2	GNB2	0.452661	0.941	0.525	0	0
MY	Alv-Mc2	APLP2	0.452587	0.979	0.591	0	0
MY	Alv-Mc2	KYNU	0.45081	0.73	0.198	0	0
MY	Alv-Mc2	GGA2	0.450247	0.812	0.289	0	0
MY	Alv-Mc2	RAB31	0.450101	0.816	0.312	0	0
MY	Alv-Mc2	STAC	0.448238	0.588	0.096	0	0
MY	Alv-Mc2	S100A8	0.447869	0.825	0.226	0	0
MY	Alv-Mc2	MMP19	0.446974	0.593	0.141	0	0
MY	Alv-Mc2	PEBP1	0.445644	0.975	0.637	0	0
MY	Alv-Mc2	AF127936.2	0.445388	0.458	0.063	0	0
MY	Alv-Mc2	SCCPDH	0.445333	0.755	0.257	0	0
MY	Alv-Mc2	M6PR	0.444776	0.894	0.42	0	0
MY	Alv-Mc2	SIDT2	0.444054	0.684	0.176	0	0
MY	Alv-Mc2	ALAS1	0.440975	0.734	0.265	0	0
MY	Alv-Mc2	TMSB10	0.440681	1	0.981	0	0
MY	Alv-Mc2	JPT1	0.440198	0.949	0.55	0	0
MY	Alv-Mc2	SIGLEC1	0.439422	0.538	0.107	0	0
MY	Alv-Mc2	BLOC1S2	0.43868	0.819	0.313	0	0
MY	Alv-Mc2	NQO2	0.438176	0.714	0.246	0	0
MY	Alv-Mc2	PFN1	0.437335	0.993	0.875	0	0
MY	Alv-Mc2	P2RX4	0.436767	0.708	0.202	0	0
MY	Alv-Mc2	FGR	0.436517	0.777	0.224	0	0
MY	Alv-Mc2	THBD	0.435615	0.603	0.196	0	0
MY	Alv-Mc2	TAGLN2	0.433075	0.982	0.745	0	0
MY	Alv-Mc2	TGFBI	0.43254	0.793	0.252	0	0
MY	Alv-Mc2	ACTB	0.430589	1	0.981	0	0
MY	Alv-Mc2	TLR4	0.429127	0.656	0.16	0	0
MY	Alv-Mc2	CXCL5	0.428532	0.315	0.08	0	0
MY	Alv-Mc2	ARRB2	0.428031	0.88	0.342	0	0
MY	Alv-Mc2	PTMS	0.427998	0.955	0.517	0	0
MY	Alv-Mc2	UQCR11	0.427233	0.969	0.661	0	0
MY	Alv-Mc2	CD14	0.426972	0.769	0.23	0	0
MY	Alv-Mc2	PSME2	0.426758	0.945	0.571	0	0
MY	Alv-Mc2	GAPLINC	0.426095	0.485	0.064	0	0
MY	Alv-Mc2	HDDC2	0.425879	0.808	0.302	0	0
MY	Alv-Mc2	TCIRG1	0.425525	0.806	0.299	0	0
MY	Alv-Mc2	BAX	0.425387	0.917	0.463	0	0
MY	Alv-Mc2	DENND5A	0.425137	0.693	0.197	0	0
MY	Alv-Mc2	FABP3	0.424968	0.253	0.048	0	0
MY	Alv-Mc2	DBI	0.423371	0.976	0.676	0	0
MY	Alv-Mc2	CYB5R3	0.423125	0.861	0.369	0	0
MY	Alv-Mc2	GNAI2	0.421415	0.977	0.68	0	0
MY	Alv-Mc2	FRMD4A	0.420657	0.627	0.139	0	0
MY	Alv-Mc2	CCL20	0.418921	0.458	0.194	0	0
MY	Alv-Mc2	SPNS1	0.418036	0.717	0.228	0	0
MY	Alv-Mc2	ATP6V1B2	0.417561	0.777	0.274	0	0
MY	Alv-Mc2	MOB3B	0.417472	0.624	0.152	0	0
MY	Alv-Mc2	NCKAP1L	0.417023	0.814	0.273	0	0
MY	Alv-Mc2	SPG21	0.415908	0.806	0.305	0	0
MY	Alv-Mc2	TGOLN2	0.414569	0.933	0.527	0	0
MY	Alv-Mc2	SCIMP	0.411841	0.599	0.117	0	0
MY	Alv-Mc2	RHOA	0.41046	0.981	0.738	0	0
MY	Alv-Mc2	MICOS10	0.408743	0.897	0.501	0	0
MY	Alv-Mc2	SHTN1	0.407968	0.712	0.228	0	0
MY	Alv-Mc2	LRRFIP1	0.407859	0.974	0.675	0	0
MY	Alv-Mc2	HVCN1	0.407693	0.629	0.139	0	0
MY	Alv-Mc2	IFIT2	0.407013	0.64	0.172	0	0
MY	Alv-Mc2	TOMM5	0.406884	0.871	0.402	0	0
MY	Alv-Mc2	MICOS13	0.404664	0.841	0.386	0	0
MY	Alv-Mc2	MPP1	0.402627	0.671	0.172	0	0
MY	Alv-Mc2	RGS19	0.399351	0.824	0.303	0	0
MY	Alv-Mc2	SMIM30	0.396641	0.763	0.279	0	0
MY	Alv-Mc2	ABL2	0.395854	0.672	0.249	0	0
MY	Alv-Mc2	ARRDC4	0.395334	0.55	0.133	0	0
MY	Alv-Mc2	RASAL2	0.394992	0.642	0.188	0	0
MY	Alv-Mc2	UBE2E2	0.394328	0.645	0.165	0	0
MY	Alv-Mc2	PRAM1	0.394266	0.562	0.109	0	0
MY	Alv-Mc2	ZBTB8OS	0.393308	0.808	0.314	0	0
MY	Alv-Mc2	TNFSF13B	0.392676	0.696	0.193	0	0
MY	Alv-Mc2	CTBS	0.392403	0.766	0.275	0	0
MY	Alv-Mc2	CLTA	0.392241	0.942	0.552	0	0
MY	Alv-Mc2	STX12	0.392116	0.781	0.29	0	0
MY	Alv-Mc2	CFL1	0.391837	0.995	0.89	0	0
MY	Alv-Mc2	TMEM219	0.390969	0.922	0.481	0	0
MY	Alv-Mc2	MINK1	0.389165	0.669	0.189	0	0
MY	Alv-Mc2	QSOX1	0.387526	0.788	0.306	0	0
MY	Alv-Mc2	LACTB	0.386079	0.769	0.284	0	0
MY	Alv-Mc2	DBNDD2	0.385496	0.716	0.251	0	0
MY	Alv-Mc2	TWF2	0.384611	0.812	0.316	0	0
MY	Alv-Mc2	BLVRB	0.383724	0.868	0.398	0	0
MY	Alv-Mc2	UNC93B1	0.383598	0.828	0.313	0	0
MY	Alv-Mc2	SYK	0.382659	0.69	0.207	0	0
MY	Alv-Mc2	STX11	0.381324	0.859	0.329	0	0
MY	Alv-Mc2	DDAH2	0.379785	0.827	0.345	0	0
MY	Alv-Mc2	SLC27A3	0.378448	0.67	0.199	0	0
MY	Alv-Mc2	NUP214	0.377455	0.744	0.246	0	0
MY	Alv-Mc2	LAP3	0.377039	0.841	0.381	0	0
MY	Alv-Mc2	OSBPL1A	0.376221	0.685	0.214	0	0
MY	Alv-Mc2	DBNL	0.374964	0.827	0.347	0	0
MY	Alv-Mc2	HTATIP2	0.374538	0.76	0.264	0	0
MY	Alv-Mc2	ERP44	0.371216	0.855	0.39	0	0
MY	Alv-Mc2	SELPLG	0.37101	0.759	0.236	0	0
MY	Alv-Mc2	PDXK	0.370909	0.841	0.366	0	0
MY	Alv-Mc2	HK3	0.367932	0.509	0.091	0	0
MY	Alv-Mc2	CD33	0.367189	0.596	0.13	0	0
MY	Alv-Mc2	GNS	0.36583	0.768	0.306	0	0
MY	Alv-Mc2	KCNE3	0.365473	0.538	0.117	0	0
MY	Alv-Mc2	MITF	0.365224	0.637	0.171	0	0
MY	Alv-Mc2	CCRL2	0.365055	0.607	0.159	0	0
MY	Alv-Mc2	NAGK	0.364956	0.785	0.295	0	0
MY	Alv-Mc2	FLVCR2	0.363563	0.518	0.1	0	0
MY	Alv-Mc2	ANXA1	0.36281	0.994	0.802	0	0
MY	Alv-Mc2	NDUFB1	0.362344	0.934	0.511	0	0
MY	Alv-Mc2	TUBB6	0.360808	0.638	0.177	0	0
MY	Alv-Mc2	DOK3	0.359541	0.561	0.109	0	0
MY	Alv-Mc2	CNDP2	0.359288	0.786	0.328	0	0
MY	Alv-Mc2	COMMD9	0.358495	0.693	0.218	0	0
MY	Alv-Mc2	2023-03-01	0.357817	0.592	0.14	0	0
MY	Alv-Mc2	MACC1	0.357767	0.603	0.19	0	0
MY	Alv-Mc2	GPR137B	0.35754	0.626	0.153	0	0
MY	Alv-Mc2	TANC2	0.357037	0.645	0.201	0	0
MY	Alv-Mc2	TBXAS1	0.35644	0.663	0.19	0	0
MY	Alv-Mc2	ACVRL1	0.356438	0.603	0.12	0	0
MY	Alv-Mc2	HSD17B11	0.356253	0.847	0.391	0	0
MY	Alv-Mc2	LAT2	0.354946	0.701	0.202	0	0
MY	Alv-Mc2	USP30-AS1	0.35353	0.483	0.073	0	0
MY	Alv-Mc2	TNF	0.353257	0.723	0.27	0	0
MY	Alv-Mc2	DPEP2	0.352516	0.561	0.11	0	0
MY	Alv-Mc2	FUCA2	0.351269	0.694	0.229	0	0
MY	Alv-Mc2	MSRA	0.351042	0.673	0.194	0	0
MY	Alv-Mc2	RAB5C	0.350705	0.894	0.459	0	0
MY	Alv-Mc2	BTK	0.350467	0.664	0.169	0	0
MY	Alv-Mc2	2023-03-02	0.349372	0.697	0.225	0	0
MY	Alv-Mc2	NDUFB2	0.34904	0.966	0.653	0	0
MY	Alv-Mc2	C18orf32	0.346996	0.88	0.434	0	0
MY	Alv-Mc2	FDX1	0.346852	0.796	0.362	0	0
MY	Alv-Mc2	SLC3A2	0.346665	0.926	0.535	0	0
MY	Alv-Mc2	FIG4	0.346588	0.578	0.134	0	0
MY	Alv-Mc2	SUSD1	0.345238	0.504	0.116	0	0
MY	Alv-Mc2	EMP3	0.343577	0.972	0.638	0	0
MY	Alv-Mc2	IL3RA	0.343542	0.517	0.123	0	0
MY	Alv-Mc2	SERPINB6	0.343165	0.889	0.415	0	0
MY	Alv-Mc2	KAT8	0.342899	0.642	0.198	0	0
MY	Alv-Mc2	TMEM53	0.342525	0.563	0.132	0	0
MY	Alv-Mc2	FCGR1B	0.341597	0.477	0.08	0	0
MY	Alv-Mc2	CD164	0.341436	0.951	0.585	0	0
MY	Alv-Mc2	ACSL1	0.3412	0.642	0.23	0	0
MY	Alv-Mc2	ARPC2	0.339659	0.988	0.816	0	0
MY	Alv-Mc2	HLA-C	0.339157	0.999	0.94	0	0
MY	Alv-Mc2	HSD3B7	0.338098	0.5	0.108	0	0
MY	Alv-Mc2	RGCC	0.337985	0.972	0.589	0	0
MY	Alv-Mc2	BID	0.337881	0.767	0.276	0	0
MY	Alv-Mc2	SFT2D1	0.337684	0.85	0.383	0	0
MY	Alv-Mc2	IRF8	0.33668	0.732	0.207	0	0
MY	Alv-Mc2	TRAPPC5	0.336551	0.83	0.417	0	0
MY	Alv-Mc2	NAGLU	0.336348	0.589	0.152	0	0
MY	Alv-Mc2	MAN1A1	0.335644	0.752	0.261	0	0
MY	Alv-Mc2	DPP7	0.334955	0.9	0.465	0	0
MY	Alv-Mc2	HADHB	0.334417	0.817	0.363	0	0
MY	Alv-Mc2	TMED10	0.333361	0.921	0.51	0	0
MY	Alv-Mc2	CEBPA	0.332045	0.67	0.234	0	0
MY	Alv-Mc2	CNIH4	0.330642	0.81	0.337	0	0
MY	Alv-Mc2	CITED2	0.330314	0.938	0.554	0	0
MY	Alv-Mc2	TMEM35B	0.330196	0.767	0.316	0	0
MY	Alv-Mc2	NAA20	0.33019	0.804	0.338	0	0
MY	Alv-Mc2	NDUFA13	0.329962	0.966	0.651	0	0
MY	Alv-Mc2	COX5B	0.329921	0.972	0.667	0	0
MY	Alv-Mc2	SSR3	0.329899	0.914	0.48	0	0
MY	Alv-Mc2	SKAP2	0.329789	0.83	0.342	0	0
MY	Alv-Mc2	LEPROT	0.329372	0.878	0.419	0	0
MY	Alv-Mc2	TRIM14	0.327541	0.633	0.183	0	0
MY	Alv-Mc2	ADPGK	0.32704	0.724	0.252	0	0
MY	Alv-Mc2	NRBF2	0.326802	0.795	0.325	0	0
MY	Alv-Mc2	COX6B1	0.326407	0.971	0.702	0	0
MY	Alv-Mc2	PDE4DIP	0.326394	0.739	0.297	0	0
MY	Alv-Mc2	ARHGAP18	0.325789	0.878	0.381	0	0
MY	Alv-Mc2	DDX60L	0.32557	0.671	0.21	0	0
MY	Alv-Mc2	CAPZA2	0.324149	0.896	0.456	0	0
MY	Alv-Mc2	ARAP1	0.323663	0.663	0.215	0	0
MY	Alv-Mc2	NECAP2	0.32357	0.785	0.308	0	0
MY	Alv-Mc2	SECTM1	0.323404	0.441	0.11	0	0
MY	Alv-Mc2	RAB10	0.323305	0.849	0.41	0	0
MY	Alv-Mc2	FERMT3	0.322826	0.796	0.299	0	0
MY	Alv-Mc2	SLC7A8	0.322801	0.488	0.112	0	0
MY	Alv-Mc2	LDHB	0.321955	0.937	0.596	0	0
MY	Alv-Mc2	NDUFB5	0.320723	0.846	0.412	0	0
MY	Alv-Mc2	LINC01094	0.320312	0.444	0.078	0	0
MY	Alv-Mc2	TMEM230	0.320271	0.895	0.46	0	0
MY	Alv-Mc2	SUMO3	0.320182	0.861	0.394	0	0
MY	Alv-Mc2	DCSTAMP	0.318767	0.444	0.085	0	0
MY	Alv-Mc2	COX17	0.316903	0.92	0.499	0	0
MY	Alv-Mc2	APOBR	0.316856	0.578	0.137	0	0
MY	Alv-Mc2	PARVG	0.316582	0.711	0.219	0	0
MY	Alv-Mc2	DNAJC5B	0.315494	0.342	0.054	0	0
MY	Alv-Mc2	ATP6V1D	0.315245	0.835	0.365	0	0
MY	Alv-Mc2	ITPK1	0.31511	0.603	0.173	0	0
MY	Alv-Mc2	RAB5IF	0.315107	0.905	0.474	0	0
MY	Alv-Mc2	EFHD2	0.314312	0.957	0.553	0	0
MY	Alv-Mc2	MIS18BP1	0.313582	0.786	0.311	0	0
MY	Alv-Mc2	PTPN12	0.313481	0.812	0.359	0	0
MY	Alv-Mc2	COQ2	0.312908	0.537	0.134	0	0
MY	Alv-Mc2	MR1	0.312517	0.646	0.198	0	0
MY	Alv-Mc2	SCP2	0.312231	0.925	0.523	0	0
MY	Alv-Mc2	AQP9	0.312183	0.522	0.125	0	0
MY	Alv-Mc2	CDCP1	0.311946	0.548	0.148	0	0
MY	Alv-Mc2	ITGAX	0.311876	0.666	0.211	0	0
MY	Alv-Mc2	ENG	0.310742	0.733	0.213	0	0
MY	Alv-Mc2	HLA-DOA	0.310042	0.558	0.148	0	0
MY	Alv-Mc2	SLFN11	0.309262	0.761	0.27	0	0
MY	Alv-Mc2	CD83	0.309051	0.94	0.453	0	0
MY	Alv-Mc2	SLC47A1	0.308434	0.41	0.058	0	0
MY	Alv-Mc2	GRK3	0.307394	0.596	0.169	0	0
MY	Alv-Mc2	VDAC1	0.306873	0.9	0.491	0	0
MY	Alv-Mc2	ECH1	0.306643	0.894	0.468	0	0
MY	Alv-Mc2	PNP	0.305048	0.781	0.351	0	0
MY	Alv-Mc2	MGST2	0.303592	0.733	0.282	0	0
MY	Alv-Mc2	ECHDC1	0.302649	0.807	0.344	0	0
MY	Alv-Mc2	MAP4K3-DT	0.301819	0.518	0.145	0	0
MY	Alv-Mc2	DST	0.301741	0.797	0.278	0	0
MY	Alv-Mc2	PYGL	0.301383	0.547	0.14	0	0
MY	Alv-Mc2	AKIRIN2	0.301315	0.825	0.379	0	0
MY	Alv-Mc2	EIF4EBP3	0.301296	0.543	0.163	0	0
MY	Alv-Mc2	ANPEP	0.301062	0.486	0.152	0	0
MY	Alv-Mc2	ARL11	0.301002	0.466	0.084	0	0
MY	Alv-Mc2	GPA33	0.300852	0.399	0.057	0	0
MY	Alv-Mc2	ZYX	0.300177	0.781	0.302	0	0
MY	Alv-Mc2	NPTN	0.300082	0.798	0.347	0	0
MY	Alv-Mc2	SNHG29	0.299948	0.913	0.615	0	0
MY	Alv-Mc2	LAMTOR5	0.299791	0.923	0.516	0	0
MY	Alv-Mc2	ITGB2	0.298952	0.955	0.509	0	0
MY	Alv-Mc2	CD276	0.298636	0.515	0.144	0	0
MY	Alv-Mc2	WARS	0.29849	0.762	0.273	0	0
MY	Alv-Mc2	TMEM14C	0.298222	0.879	0.431	0	0
MY	Alv-Mc2	RSU1	0.297751	0.708	0.255	0	0
MY	Alv-Mc2	DOCK11	0.296354	0.701	0.215	0	0
MY	Alv-Mc2	ITGB5	0.295283	0.555	0.148	0	0
MY	Alv-Mc2	UNC5B	0.294962	0.51	0.112	0	0
MY	Alv-Mc2	ACAA2	0.29414	0.757	0.295	0	0
MY	Alv-Mc2	RBM47	0.292725	0.789	0.326	0	0
MY	Alv-Mc2	AL035446.1	0.292644	0.419	0.061	0	0
MY	Alv-Mc2	CCL23	0.292453	0.324	0.059	0	0
MY	Alv-Mc2	RHOQ	0.290228	0.765	0.301	0	0
MY	Alv-Mc2	TNFAIP8L2	0.28975	0.484	0.093	0	0
MY	Alv-Mc2	RNPEP	0.289657	0.696	0.254	0	0
MY	Alv-Mc2	FGD5	0.288997	0.462	0.084	0	0
MY	Alv-Mc2	SGK3	0.288906	0.677	0.236	0	0
MY	Alv-Mc2	NANS	0.288546	0.815	0.36	0	0
MY	Alv-Mc2	MMD	0.288142	0.517	0.117	0	0
MY	Alv-Mc2	VTI1B	0.288075	0.771	0.32	0	0
MY	Alv-Mc2	TEX14	0.287216	0.365	0.056	0	0
MY	Alv-Mc2	ATP5MPL	0.287058	0.943	0.58	0	0
MY	Alv-Mc2	TOMM6	0.286834	0.886	0.506	0	0
MY	Alv-Mc2	CARS2	0.286758	0.648	0.217	0	0
MY	Alv-Mc2	ACADVL	0.286557	0.81	0.382	0	0
MY	Alv-Mc2	NENF	0.286268	0.835	0.383	0	0
MY	Alv-Mc2	MPC1	0.285708	0.823	0.365	0	0
MY	Alv-Mc2	MTPN	0.284799	0.921	0.545	0	0
MY	Alv-Mc2	GK	0.284571	0.706	0.252	0	0
MY	Alv-Mc2	SLC25A24	0.284447	0.706	0.262	0	0
MY	Alv-Mc2	RPS6KA1	0.283497	0.696	0.256	0	0
MY	Alv-Mc2	EMILIN2	0.283146	0.596	0.181	0	0
MY	Alv-Mc2	FUCA1	0.282849	0.681	0.236	0	0
MY	Alv-Mc2	VKORC1	0.282341	0.801	0.34	0	0
MY	Alv-Mc2	LSM10	0.281283	0.736	0.271	0	0
MY	Alv-Mc2	COA6	0.28108	0.72	0.266	0	0
MY	Alv-Mc2	CDC42BPB	0.280925	0.557	0.177	0	0
MY	Alv-Mc2	NEDD8	0.280706	0.954	0.613	0	0
MY	Alv-Mc2	MLPH	0.280383	0.657	0.218	0	0
MY	Alv-Mc2	LPXN	0.280325	0.772	0.274	0	0
MY	Alv-Mc2	PDCD6IP	0.279594	0.818	0.375	0	0
MY	Alv-Mc2	HSD17B14	0.279414	0.454	0.095	0	0
MY	Alv-Mc2	PROCR	0.279391	0.453	0.107	0	0
MY	Alv-Mc2	PGLS	0.279219	0.874	0.444	0	0
MY	Alv-Mc2	GALNT12	0.278987	0.472	0.121	0	0
MY	Alv-Mc2	SAP18	0.278597	0.975	0.759	0	0
MY	Alv-Mc2	AGPS	0.278537	0.637	0.214	0	0
MY	Alv-Mc2	RCAN1	0.278486	0.409	0.187	0	0
MY	Alv-Mc2	ANAPC15	0.277472	0.672	0.239	0	0
MY	Alv-Mc2	CCR1	0.277065	0.445	0.107	0	0
MY	Alv-Mc2	MFSD14B	0.276973	0.655	0.234	0	0
MY	Alv-Mc2	SAMD9L	0.275737	0.695	0.238	0	0
MY	Alv-Mc2	CPPED1	0.275475	0.603	0.183	0	0
MY	Alv-Mc2	ZMYND15	0.275133	0.43	0.082	0	0
MY	Alv-Mc2	MSRB2	0.274839	0.696	0.262	0	0
MY	Alv-Mc2	UQCR10	0.2736	0.959	0.601	0	0
MY	Alv-Mc2	RGS12	0.273303	0.508	0.147	0	0
MY	Alv-Mc2	RASGEF1B	0.273274	0.833	0.37	0	0
MY	Alv-Mc2	WDR1	0.272653	0.853	0.415	0	0
MY	Alv-Mc2	NDUFS5	0.27264	0.973	0.684	0	0
MY	Alv-Mc2	LAMTOR4	0.270939	0.95	0.595	0	0
MY	Alv-Mc2	ATP1B1	0.27062	0.911	0.435	0	0
MY	Alv-Mc2	SPOCD1	0.27053	0.282	0.047	0	0
MY	Alv-Mc2	ENPP4	0.270372	0.629	0.21	0	0
MY	Alv-Mc2	RHOG	0.269336	0.861	0.386	0	0
MY	Alv-Mc2	NPL	0.268156	0.509	0.121	0	0
MY	Alv-Mc2	AC025048.4	0.26815	0.34	0.053	0	0
MY	Alv-Mc2	SLC19A3	0.268135	0.309	0.04	0	0
MY	Alv-Mc2	PLIN3	0.267538	0.681	0.265	0	0
MY	Alv-Mc2	SLC6A6	0.267082	0.69	0.257	0	0
MY	Alv-Mc2	TRIO	0.266393	0.578	0.189	0	0
MY	Alv-Mc2	NCSTN	0.264757	0.619	0.215	0	0
MY	Alv-Mc2	AP5B1	0.26445	0.496	0.13	0	0
MY	Alv-Mc2	RAB32	0.262724	0.666	0.217	0	0
MY	Alv-Mc2	CRTAP	0.26217	0.718	0.279	0	0
MY	Alv-Mc2	MKNK1	0.262051	0.605	0.191	0	0
MY	Alv-Mc2	PFDN2	0.261343	0.897	0.485	0	0
MY	Alv-Mc2	PGK1	0.261178	0.948	0.62	0	0
MY	Alv-Mc2	MPV17L2	0.260858	0.406	0.113	0	0
MY	Alv-Mc2	STAC3	0.260647	0.418	0.082	0	0
MY	Alv-Mc2	CORO2A	0.259955	0.55	0.165	0	0
MY	Alv-Mc2	GAS2L3	0.259886	0.443	0.104	0	0
MY	Alv-Mc2	CSF2RA	0.259249	0.533	0.138	0	0
MY	Alv-Mc2	ACOT4	0.258636	0.427	0.077	0	0
MY	Alv-Mc2	LILRB3	0.258254	0.5	0.132	0	0
MY	Alv-Mc2	RHEB	0.258124	0.896	0.493	0	0
MY	Alv-Mc2	RXRA	0.257732	0.688	0.26	0	0
MY	Alv-Mc2	PLSCR1	0.257693	0.788	0.343	0	0
MY	Alv-Mc2	NDUFB3	0.257426	0.872	0.449	0	0
MY	Alv-Mc2	KCNMA1	0.257261	0.362	0.078	0	0
MY	Alv-Mc2	SCARB2	0.256669	0.765	0.327	0	0
MY	Alv-Mc2	KLHL6	0.256582	0.531	0.141	0	0
MY	Alv-Mc2	ATP10A	0.25649	0.473	0.112	0	0
MY	Alv-Mc2	CISD3	0.256333	0.718	0.277	0	0
MY	Alv-Mc2	ANXA11	0.256231	0.909	0.514	0	0
MY	Alv-Mc2	TM6SF1	0.255646	0.496	0.116	0	0
MY	Alv-Mc2	ACYP2	0.254998	0.58	0.188	0	0
MY	Alv-Mc2	LINC02785	0.254796	0.371	0.064	0	0
MY	Alv-Mc2	PTPRO	0.253803	0.399	0.069	0	0
MY	Alv-Mc2	IMPDH1	0.253316	0.586	0.182	0	0
MY	Alv-Mc2	PSMG2	0.253124	0.809	0.363	0	0
MY	Alv-Mc2	ABHD12	0.252951	0.628	0.224	0	0
MY	Alv-Mc2	ARHGEF10L	0.252951	0.448	0.107	0	0
MY	Alv-Mc2	CNPY3	0.252638	0.777	0.325	0	0
MY	Alv-Mc2	DPYSL2	0.252532	0.821	0.343	0	0
MY	Alv-Mc2	FEZ2	0.252238	0.668	0.249	0	0
MY	Alv-Mc2	CEACAM21	0.252223	0.353	0.055	0	0
MY	Alv-Mc2	ASGR1	0.251979	0.402	0.104	0	0
MY	Alv-Mc2	CIAO2A	0.251965	0.631	0.224	0	0
MY	Alv-Mc2	NAGA	0.251463	0.541	0.175	0	0
MY	Alv-Mc2	PSMB10	0.251219	0.851	0.409	0	0
MY	Alv-Mc2	MRPS15	0.250386	0.786	0.351	0	0
MY	Alv-Mc2	ABCG2	0.250282	0.366	0.062	0	0
MY	Alv-Mc2	ACTR2	0.250179	0.96	0.643	0	0
MY	Alv-Mc2	CD44	0.250138	0.98	0.631	0	0
MY	Alv-Mc2	EIF4A1	0.250774	0.985	0.805	1.37e-279	4.32e-275
MY	Alv-Mc2	HLA-B	0.28054	0.999	0.943	3.04e-203	9.6e-199
MY	Alv-Mc2	IFI27	1.07954	0.35	0.294	1.43e-52	4.49e-48
MY	Alv-Mc3	INHBA	2.43012	0.962	0.223	0	0
MY	Alv-Mc3	FABP4	2.12609	0.979	0.357	0	0
MY	Alv-Mc3	C1QA	1.99331	0.999	0.43	0	0
MY	Alv-Mc3	GRN	1.8858	0.999	0.521	0	0
MY	Alv-Mc3	RND3	1.87653	0.798	0.264	0	0
MY	Alv-Mc3	C1QB	1.85724	0.996	0.411	0	0
MY	Alv-Mc3	MRC1	1.80959	0.997	0.315	0	0
MY	Alv-Mc3	MARCO	1.79782	0.993	0.316	0	0
MY	Alv-Mc3	LYZ	1.78503	1	0.559	0	0
MY	Alv-Mc3	MCEMP1	1.75476	0.978	0.244	0	0
MY	Alv-Mc3	FBP1	1.70171	0.995	0.42	0	0
MY	Alv-Mc3	C1QC	1.68201	0.984	0.304	0	0
MY	Alv-Mc3	MS4A7	1.67429	0.994	0.316	0	0
MY	Alv-Mc3	APOC1	1.65093	0.999	0.514	0	0
MY	Alv-Mc3	ALDH2	1.62603	0.993	0.476	0	0
MY	Alv-Mc3	OLR1	1.6237	0.992	0.304	0	0
MY	Alv-Mc3	HLA-DRB1	1.61523	0.999	0.747	0	0
MY	Alv-Mc3	CD74	1.57081	1	0.824	0	0
MY	Alv-Mc3	CXCL16	1.56533	0.98	0.362	0	0
MY	Alv-Mc3	RETN	1.5546	0.907	0.235	0	0
MY	Alv-Mc3	CXCL3	1.54294	0.939	0.325	0	0
MY	Alv-Mc3	ACP5	1.52151	0.985	0.355	0	0
MY	Alv-Mc3	VSIG4	1.5208	0.973	0.253	0	0
MY	Alv-Mc3	MSR1	1.51077	0.985	0.299	0	0
MY	Alv-Mc3	CD68	1.49831	0.993	0.372	0	0
MY	Alv-Mc3	B3GNT5	1.49447	0.926	0.29	0	0
MY	Alv-Mc3	FN1	1.48811	0.851	0.371	0	0
MY	Alv-Mc3	HBEGF	1.48061	0.957	0.35	0	0
MY	Alv-Mc3	HLA-DRA	1.47992	1	0.759	0	0
MY	Alv-Mc3	SERPINA1	1.4765	0.99	0.408	0	0
MY	Alv-Mc3	IFI30	1.46876	0.995	0.454	0	0
MY	Alv-Mc3	FTL	1.46102	1	0.993	0	0
MY	Alv-Mc3	SERPING1	1.45838	0.953	0.346	0	0
MY	Alv-Mc3	HLA-DQB1	1.45635	0.996	0.54	0	0
MY	Alv-Mc3	TYROBP	1.43693	0.999	0.534	0	0
MY	Alv-Mc3	TSPO	1.43029	0.996	0.685	0	0
MY	Alv-Mc3	SLC11A1	1.42064	0.973	0.262	0	0
MY	Alv-Mc3	SPI1	1.41998	0.97	0.299	0	0
MY	Alv-Mc3	PPARG	1.41434	0.951	0.223	0	0
MY	Alv-Mc3	CCL20	1.41203	0.571	0.192	0	0
MY	Alv-Mc3	LPL	1.40845	0.881	0.199	0	0
MY	Alv-Mc3	CTSD	1.39543	1	0.728	0	0
MY	Alv-Mc3	ABL2	1.38243	0.842	0.246	0	0
MY	Alv-Mc3	TREM1	1.38195	0.962	0.26	0	0
MY	Alv-Mc3	HLA-DQA1	1.38167	0.996	0.506	0	0
MY	Alv-Mc3	STXBP2	1.37939	0.926	0.35	0	0
MY	Alv-Mc3	PSAP	1.36129	0.999	0.673	0	0
MY	Alv-Mc3	FCER1G	1.36079	0.994	0.45	0	0
MY	Alv-Mc3	ALOX5	1.34747	0.959	0.263	0	0
MY	Alv-Mc3	PNPLA6	1.34522	0.937	0.261	0	0
MY	Alv-Mc3	PLIN2	1.34229	0.98	0.527	0	0
MY	Alv-Mc3	LTA4H	1.32368	0.978	0.405	0	0
MY	Alv-Mc3	CST3	1.31786	0.995	0.64	0	0
MY	Alv-Mc3	THBD	1.30022	0.766	0.193	0	0
MY	Alv-Mc3	ALOX5AP	1.29913	0.983	0.486	0	0
MY	Alv-Mc3	TGM2	1.29174	0.921	0.278	0	0
MY	Alv-Mc3	CTSS	1.29126	0.995	0.59	0	0
MY	Alv-Mc3	ABHD5	1.28383	0.962	0.445	0	0
MY	Alv-Mc3	CD163	1.28129	0.847	0.196	0	0
MY	Alv-Mc3	S100A11	1.26908	1	0.833	0	0
MY	Alv-Mc3	CEBPB	1.24917	0.988	0.617	0	0
MY	Alv-Mc3	CYP27A1	1.23827	0.945	0.263	0	0
MY	Alv-Mc3	HLA-DPA1	1.23673	0.999	0.667	0	0
MY	Alv-Mc3	NCF2	1.23239	0.96	0.288	0	0
MY	Alv-Mc3	CD52	1.22128	0.993	0.652	0	0
MY	Alv-Mc3	PHACTR1	1.22032	0.922	0.291	0	0
MY	Alv-Mc3	GLUL	1.20194	0.989	0.599	0	0
MY	Alv-Mc3	TFRC	1.1981	0.955	0.407	0	0
MY	Alv-Mc3	IL1A	1.19752	0.659	0.136	0	0
MY	Alv-Mc3	AC026369.3	1.19327	0.855	0.171	0	0
MY	Alv-Mc3	MMP19	1.18379	0.763	0.138	0	0
MY	Alv-Mc3	CTSC	1.1834	0.993	0.622	0	0
MY	Alv-Mc3	LGALS3	1.18167	0.997	0.687	0	0
MY	Alv-Mc3	APOC2	1.18159	0.362	0.104	0	0
MY	Alv-Mc3	C1orf162	1.17901	0.971	0.352	0	0
MY	Alv-Mc3	CES1	1.17746	0.872	0.293	0	0
MY	Alv-Mc3	SMIM25	1.17388	0.929	0.239	0	0
MY	Alv-Mc3	MNDA	1.17058	0.91	0.259	0	0
MY	Alv-Mc3	ADAMTSL4	1.16749	0.897	0.198	0	0
MY	Alv-Mc3	CCDC88A	1.16569	0.961	0.339	0	0
MY	Alv-Mc3	LGALS3BP	1.16108	0.933	0.375	0	0
MY	Alv-Mc3	FTH1	1.15205	1	0.99	0	0
MY	Alv-Mc3	SNX10	1.15013	0.948	0.314	0	0
MY	Alv-Mc3	TCF7L2	1.14381	0.928	0.297	0	0
MY	Alv-Mc3	GAA	1.14355	0.927	0.292	0	0
MY	Alv-Mc3	FCGRT	1.14245	0.978	0.481	0	0
MY	Alv-Mc3	HLA-DRB5	1.14223	0.743	0.379	0	0
MY	Alv-Mc3	SCD	1.14112	0.905	0.255	0	0
MY	Alv-Mc3	TNFSF13	1.14101	0.891	0.269	0	0
MY	Alv-Mc3	CAPG	1.12474	0.981	0.448	0	0
MY	Alv-Mc3	HMOX1	1.11942	0.869	0.246	0	0
MY	Alv-Mc3	CYBB	1.1092	0.948	0.29	0	0
MY	Alv-Mc3	GSTO1	1.08661	0.978	0.516	0	0
MY	Alv-Mc3	LAPTM5	1.08474	0.992	0.622	0	0
MY	Alv-Mc3	PCOLCE2	1.08118	0.775	0.122	0	0
MY	Alv-Mc3	FABP5	1.08111	0.989	0.494	0	0
MY	Alv-Mc3	ADAM17	1.08102	0.933	0.333	0	0
MY	Alv-Mc3	CTSZ	1.07681	0.993	0.559	0	0
MY	Alv-Mc3	GCHFR	1.07653	0.919	0.377	0	0
MY	Alv-Mc3	FCGR2A	1.07302	0.932	0.29	0	0
MY	Alv-Mc3	APOE	1.06815	0.983	0.457	0	0
MY	Alv-Mc3	GPNMB	1.06219	0.962	0.28	0	0
MY	Alv-Mc3	SLCO2B1	1.06207	0.887	0.203	0	0
MY	Alv-Mc3	FOLR3	1.05453	0.54	0.091	0	0
MY	Alv-Mc3	ANXA5	1.05245	0.989	0.626	0	0
MY	Alv-Mc3	PLBD1	1.03969	0.925	0.275	0	0
MY	Alv-Mc3	HLA-DMA	1.03579	0.974	0.467	0	0
MY	Alv-Mc3	CTSB	1.0348	0.992	0.543	0	0
MY	Alv-Mc3	GLRX	1.02847	0.968	0.486	0	0
MY	Alv-Mc3	MS4A4A	1.02533	0.908	0.228	0	0
MY	Alv-Mc3	PYCARD	1.02412	0.955	0.434	0	0
MY	Alv-Mc3	SLC15A3	1.02359	0.895	0.248	0	0
MY	Alv-Mc3	GRINA	1.02333	0.943	0.381	0	0
MY	Alv-Mc3	CSTB	1.01664	0.993	0.694	0	0
MY	Alv-Mc3	LST1	1.01449	0.959	0.323	0	0
MY	Alv-Mc3	ABCG1	1.00601	0.862	0.224	0	0
MY	Alv-Mc3	LRP1	0.997471	0.92	0.279	0	0
MY	Alv-Mc3	C5AR1	0.993132	0.933	0.277	0	0
MY	Alv-Mc3	GLIPR2	0.991399	0.953	0.388	0	0
MY	Alv-Mc3	AIF1	0.987953	0.97	0.339	0	0
MY	Alv-Mc3	KCNQ1OT1	0.981822	0.754	0.393	0	0
MY	Alv-Mc3	TIMP2	0.978416	0.952	0.357	0	0
MY	Alv-Mc3	MAFB	0.978154	0.894	0.356	0	0
MY	Alv-Mc3	NUPR1	0.976199	0.851	0.359	0	0
MY	Alv-Mc3	MGST3	0.970215	0.975	0.593	0	0
MY	Alv-Mc3	BRI3	0.969958	0.987	0.613	0	0
MY	Alv-Mc3	CXCL5	0.969923	0.41	0.078	0	0
MY	Alv-Mc3	BHLHE41	0.967306	0.813	0.21	0	0
MY	Alv-Mc3	SVIL	0.966331	0.888	0.283	0	0
MY	Alv-Mc3	FAM89A	0.965079	0.846	0.188	0	0
MY	Alv-Mc3	HLA-DPB1	0.961102	0.998	0.649	0	0
MY	Alv-Mc3	CTSL	0.960765	0.946	0.388	0	0
MY	Alv-Mc3	DAB2	0.960384	0.929	0.298	0	0
MY	Alv-Mc3	GPD1	0.957135	0.77	0.134	0	0
MY	Alv-Mc3	CRIP1	0.955486	0.988	0.765	0	0
MY	Alv-Mc3	NCEH1	0.946682	0.867	0.255	0	0
MY	Alv-Mc3	SLC7A7	0.946424	0.9	0.237	0	0
MY	Alv-Mc3	CD81	0.943545	0.994	0.77	0	0
MY	Alv-Mc3	AMIGO2	0.939926	0.839	0.207	0	0
MY	Alv-Mc3	RTN4	0.938846	0.985	0.659	0	0
MY	Alv-Mc3	SAMHD1	0.938317	0.963	0.44	0	0
MY	Alv-Mc3	FCGR3A	0.937989	0.953	0.376	0	0
MY	Alv-Mc3	PDK4	0.931986	0.773	0.251	0	0
MY	Alv-Mc3	GLDN	0.929684	0.64	0.09	0	0
MY	Alv-Mc3	AC020656.1	0.927505	0.913	0.307	0	0
MY	Alv-Mc3	CSTA	0.923519	0.877	0.245	0	0
MY	Alv-Mc3	TNFAIP2	0.923112	0.876	0.279	0	0
MY	Alv-Mc3	S100A9	0.922893	0.985	0.382	0	0
MY	Alv-Mc3	TKT	0.921092	0.968	0.527	0	0
MY	Alv-Mc3	LY86	0.919292	0.873	0.229	0	0
MY	Alv-Mc3	RASGEF1B	0.902653	0.921	0.371	0	0
MY	Alv-Mc3	S100A4	0.899646	0.997	0.827	0	0
MY	Alv-Mc3	PLXDC2	0.899242	0.897	0.275	0	0
MY	Alv-Mc3	VIM	0.897846	1	0.893	0	0
MY	Alv-Mc3	TNF	0.897618	0.79	0.271	0	0
MY	Alv-Mc3	GPCPD1	0.8942	0.928	0.375	0	0
MY	Alv-Mc3	MIR3945HG	0.889155	0.642	0.119	0	0
MY	Alv-Mc3	IL1RN	0.885705	0.606	0.145	0	0
MY	Alv-Mc3	PLAUR	0.883435	0.942	0.367	0	0
MY	Alv-Mc3	SDCBP	0.876887	0.983	0.647	0	0
MY	Alv-Mc3	PHLDA3	0.876828	0.869	0.251	0	0
MY	Alv-Mc3	HCAR2	0.876702	0.757	0.181	0	0
MY	Alv-Mc3	NOP10	0.876699	0.963	0.565	0	0
MY	Alv-Mc3	COLEC12	0.876228	0.746	0.174	0	0
MY	Alv-Mc3	RCAN1	0.870849	0.507	0.185	0	0
MY	Alv-Mc3	OSCAR	0.858489	0.772	0.161	0	0
MY	Alv-Mc3	KLF4	0.856132	0.95	0.437	0	0
MY	Alv-Mc3	VMO1	0.8557	0.768	0.184	0	0
MY	Alv-Mc3	ARRDC4	0.854653	0.663	0.133	0	0
MY	Alv-Mc3	RBP4	0.853139	0.613	0.127	0	0
MY	Alv-Mc3	FCGR1A	0.852873	0.815	0.17	0	0
MY	Alv-Mc3	EIF4E	0.850655	0.83	0.378	0	0
MY	Alv-Mc3	MAN2B1	0.83927	0.829	0.265	0	0
MY	Alv-Mc3	UPP1	0.836399	0.931	0.426	0	0
MY	Alv-Mc3	ANXA2	0.833666	0.994	0.7	0	0
MY	Alv-Mc3	VASP	0.832199	0.949	0.493	0	0
MY	Alv-Mc3	DNAJA4	0.832156	0.74	0.295	0	0
MY	Alv-Mc3	OSBPL11	0.828928	0.864	0.287	0	0
MY	Alv-Mc3	IGSF6	0.828709	0.849	0.244	0	0
MY	Alv-Mc3	PGD	0.824571	0.873	0.295	0	0
MY	Alv-Mc3	MME	0.823698	0.691	0.122	0	0
MY	Alv-Mc3	IFI6	0.823151	0.928	0.464	0	0
MY	Alv-Mc3	NEAT1	0.815216	0.999	0.877	0	0
MY	Alv-Mc3	PILRA	0.812949	0.833	0.205	0	0
MY	Alv-Mc3	S100A10	0.811046	0.998	0.839	0	0
MY	Alv-Mc3	CXCL8	0.807957	0.826	0.367	0	0
MY	Alv-Mc3	PDE4DIP	0.807297	0.814	0.298	0	0
MY	Alv-Mc3	DST	0.806935	0.869	0.28	0	0
MY	Alv-Mc3	ATP6V0C	0.80672	0.932	0.61	0	0
MY	Alv-Mc3	ARL6IP1	0.806629	0.975	0.652	0	0
MY	Alv-Mc3	SLC16A10	0.8041	0.561	0.129	0	0
MY	Alv-Mc3	ASAH1	0.802676	0.965	0.528	0	0
MY	Alv-Mc3	CORO1C	0.799965	0.851	0.265	0	0
MY	Alv-Mc3	OASL	0.799491	0.823	0.228	0	0
MY	Alv-Mc3	HCK	0.797251	0.801	0.197	0	0
MY	Alv-Mc3	LAMTOR1	0.797236	0.937	0.508	0	0
MY	Alv-Mc3	CLEC7A	0.796332	0.857	0.248	0	0
MY	Alv-Mc3	CYBA	0.791642	0.996	0.825	0	0
MY	Alv-Mc3	MOB3B	0.790962	0.732	0.152	0	0
MY	Alv-Mc3	SIRPA	0.790844	0.808	0.194	0	0
MY	Alv-Mc3	HEXB	0.788032	0.921	0.365	0	0
MY	Alv-Mc3	S100A6	0.78767	1	0.938	0	0
MY	Alv-Mc3	SNX2	0.786324	0.896	0.416	0	0
MY	Alv-Mc3	ATP6V1F	0.786168	0.962	0.574	0	0
MY	Alv-Mc3	PECAM1	0.784995	0.919	0.275	0	0
MY	Alv-Mc3	CFD	0.783814	0.901	0.319	0	0
MY	Alv-Mc3	LRRFIP1	0.779396	0.982	0.678	0	0
MY	Alv-Mc3	ADA2	0.771354	0.86	0.266	0	0
MY	Alv-Mc3	CLEC12A	0.76967	0.773	0.178	0	0
MY	Alv-Mc3	IRS2	0.766158	0.873	0.354	0	0
MY	Alv-Mc3	FKBP15	0.764255	0.815	0.236	0	0
MY	Alv-Mc3	PDLIM1	0.760171	0.88	0.369	0	0
MY	Alv-Mc3	ARPC1B	0.759715	0.982	0.668	0	0
MY	Alv-Mc3	ACO1	0.75965	0.696	0.163	0	0
MY	Alv-Mc3	TXNIP	0.756974	0.997	0.732	0	0
MY	Alv-Mc3	LAIR1	0.75231	0.826	0.24	0	0
MY	Alv-Mc3	PPT1	0.751088	0.91	0.375	0	0
MY	Alv-Mc3	RNF149	0.750279	0.928	0.429	0	0
MY	Alv-Mc3	LGALS9	0.746307	0.858	0.299	0	0
MY	Alv-Mc3	EVI2B	0.746022	0.94	0.408	0	0
MY	Alv-Mc3	RASAL2	0.745721	0.73	0.189	0	0
MY	Alv-Mc3	NUCB1	0.742965	0.927	0.433	0	0
MY	Alv-Mc3	LINC02154	0.741889	0.377	0.049	0	0
MY	Alv-Mc3	FFAR4	0.737715	0.715	0.129	0	0
MY	Alv-Mc3	TRPV2	0.73753	0.806	0.213	0	0
MY	Alv-Mc3	DCSTAMP	0.733433	0.588	0.083	0	0
MY	Alv-Mc3	LRPAP1	0.733409	0.938	0.501	0	0
MY	Alv-Mc3	COLGALT1	0.73333	0.813	0.227	0	0
MY	Alv-Mc3	POR	0.731533	0.875	0.344	0	0
MY	Alv-Mc3	ADM	0.7244	0.621	0.193	0	0
MY	Alv-Mc3	TANC2	0.72337	0.732	0.202	0	0
MY	Alv-Mc3	SEPTIN11	0.722874	0.841	0.311	0	0
MY	Alv-Mc3	ATP6V0B	0.720433	0.964	0.59	0	0
MY	Alv-Mc3	C2	0.718531	0.668	0.181	0	0
MY	Alv-Mc3	TLR4	0.714771	0.717	0.163	0	0
MY	Alv-Mc3	SPN	0.713933	0.894	0.327	0	0
MY	Alv-Mc3	HLA-DMB	0.712703	0.9	0.318	0	0
MY	Alv-Mc3	ATP6AP1	0.712498	0.903	0.392	0	0
MY	Alv-Mc3	FLNA	0.71107	0.962	0.569	0	0
MY	Alv-Mc3	KYNU	0.710308	0.764	0.202	0	0
MY	Alv-Mc3	VAMP8	0.708877	0.974	0.638	0	0
MY	Alv-Mc3	CA2	0.706276	0.613	0.186	0	0
MY	Alv-Mc3	HNMT	0.70395	0.869	0.317	0	0
MY	Alv-Mc3	AXL	0.697813	0.745	0.19	0	0
MY	Alv-Mc3	VAT1	0.694002	0.83	0.262	0	0
MY	Alv-Mc3	DDX60L	0.692597	0.762	0.211	0	0
MY	Alv-Mc3	PARAL1	0.690788	0.628	0.087	0	0
MY	Alv-Mc3	LAMP2	0.689575	0.917	0.413	0	0
MY	Alv-Mc3	PTPN6	0.688849	0.879	0.328	0	0
MY	Alv-Mc3	TMED5	0.688096	0.896	0.401	0	0
MY	Alv-Mc3	ACTN1	0.687691	0.863	0.314	0	0
MY	Alv-Mc3	ALAS1	0.685259	0.778	0.268	0	0
MY	Alv-Mc3	CARD16	0.681682	0.909	0.387	0	0
MY	Alv-Mc3	BCL2A1	0.680674	0.92	0.324	0	0
MY	Alv-Mc3	ACER3	0.680222	0.783	0.223	0	0
MY	Alv-Mc3	COMT	0.679717	0.93	0.471	0	0
MY	Alv-Mc3	IL1B	0.678214	0.81	0.268	0	0
MY	Alv-Mc3	HEXA	0.67599	0.878	0.357	0	0
MY	Alv-Mc3	DECR1	0.674938	0.894	0.399	0	0
MY	Alv-Mc3	HLA-DQB2	0.67358	0.473	0.097	0	0
MY	Alv-Mc3	TPP1	0.673233	0.888	0.364	0	0
MY	Alv-Mc3	YWHAH	0.670584	0.917	0.453	0	0
MY	Alv-Mc3	CHML	0.670509	0.645	0.171	0	0
MY	Alv-Mc3	MGAT1	0.670276	0.907	0.418	0	0
MY	Alv-Mc3	CD300LF	0.667473	0.724	0.156	0	0
MY	Alv-Mc3	TMSB4X	0.667231	1	0.992	0	0
MY	Alv-Mc3	THEMIS2	0.66683	0.787	0.219	0	0
MY	Alv-Mc3	SLC31A2	0.666598	0.78	0.213	0	0
MY	Alv-Mc3	JAML	0.663928	0.834	0.263	0	0
MY	Alv-Mc3	CD9	0.66315	0.953	0.52	0	0
MY	Alv-Mc3	CD83	0.661607	0.969	0.457	0	0
MY	Alv-Mc3	SIGLEC1	0.661464	0.58	0.11	0	0
MY	Alv-Mc3	PLAAT3	0.6565	0.858	0.364	0	0
MY	Alv-Mc3	EGR2	0.656001	0.661	0.186	0	0
MY	Alv-Mc3	GCA	0.654408	0.778	0.26	0	0
MY	Alv-Mc3	QSOX1	0.654087	0.817	0.309	0	0
MY	Alv-Mc3	ACOT7	0.652894	0.713	0.192	0	0
MY	Alv-Mc3	COTL1	0.651998	0.969	0.502	0	0
MY	Alv-Mc3	S100A13	0.650549	0.885	0.359	0	0
MY	Alv-Mc3	AGRP	0.650072	0.61	0.113	0	0
MY	Alv-Mc3	RAB31	0.649391	0.842	0.315	0	0
MY	Alv-Mc3	FRMD4A	0.646815	0.681	0.142	0	0
MY	Alv-Mc3	FHL1	0.646365	0.747	0.177	0	0
MY	Alv-Mc3	RUNX1	0.645772	0.886	0.406	0	0
MY	Alv-Mc3	ATP6V0D1	0.645771	0.913	0.455	0	0
MY	Alv-Mc3	PLD3	0.643835	0.847	0.385	0	0
MY	Alv-Mc3	APLP2	0.639581	0.98	0.595	0	0
MY	Alv-Mc3	C20orf27	0.638485	0.782	0.244	0	0
MY	Alv-Mc3	SH3BGRL	0.638031	0.958	0.588	0	0
MY	Alv-Mc3	CYB5D1	0.635883	0.595	0.181	0	0
MY	Alv-Mc3	GM2A	0.633954	0.773	0.231	0	0
MY	Alv-Mc3	TXN	0.632831	0.979	0.702	0	0
MY	Alv-Mc3	SLC31A1	0.632188	0.755	0.231	0	0
MY	Alv-Mc3	NCKAP1L	0.630862	0.829	0.278	0	0
MY	Alv-Mc3	CAT	0.630051	0.884	0.38	0	0
MY	Alv-Mc3	ANXA1	0.62974	0.995	0.804	0	0
MY	Alv-Mc3	KCTD12	0.628034	0.882	0.317	0	0
MY	Alv-Mc3	SMCO4	0.624914	0.778	0.255	0	0
MY	Alv-Mc3	CCL18	0.621928	0.63	0.251	0	0
MY	Alv-Mc3	RNASEK	0.621789	0.956	0.686	0	0
MY	Alv-Mc3	BAG3	0.621503	0.731	0.325	0	0
MY	Alv-Mc3	RMDN3	0.620518	0.769	0.252	0	0
MY	Alv-Mc3	RNF13	0.618414	0.894	0.405	0	0
MY	Alv-Mc3	CPVL	0.614646	0.838	0.251	0	0
MY	Alv-Mc3	HSPH1	0.614625	0.959	0.646	0	0
MY	Alv-Mc3	NUFIP2	0.613298	0.921	0.546	0	0
MY	Alv-Mc3	NCF1	0.613199	0.732	0.234	0	0
MY	Alv-Mc3	TNNI2	0.612445	0.65	0.141	0	0
MY	Alv-Mc3	DENND5A	0.612284	0.719	0.201	0	0
MY	Alv-Mc3	MCOLN1	0.608025	0.771	0.231	0	0
MY	Alv-Mc3	SLFN11	0.606435	0.819	0.272	0	0
MY	Alv-Mc3	LCP1	0.604478	0.973	0.566	0	0
MY	Alv-Mc3	MYL6	0.602661	0.998	0.93	0	0
MY	Alv-Mc3	TFEC	0.601689	0.7	0.157	0	0
MY	Alv-Mc3	GYPC	0.601262	0.906	0.402	0	0
MY	Alv-Mc3	LAMP1	0.600724	0.938	0.504	0	0
MY	Alv-Mc3	TREM2	0.599989	0.665	0.163	0	0
MY	Alv-Mc3	GSN	0.599966	0.929	0.454	0	0
MY	Alv-Mc3	OPN3	0.597832	0.656	0.16	0	0
MY	Alv-Mc3	NRIP1	0.597532	0.722	0.259	0	0
MY	Alv-Mc3	RTN3	0.597283	0.911	0.449	0	0
MY	Alv-Mc3	RBM47	0.597171	0.832	0.329	0	0
MY	Alv-Mc3	FNDC3B	0.594268	0.826	0.327	0	0
MY	Alv-Mc3	STAC	0.591345	0.626	0.099	0	0
MY	Alv-Mc3	MACC1	0.589737	0.636	0.192	0	0
MY	Alv-Mc3	GGA2	0.589478	0.811	0.294	0	0
MY	Alv-Mc3	SYNGR2	0.587583	0.893	0.405	0	0
MY	Alv-Mc3	DSE	0.584944	0.743	0.24	0	0
MY	Alv-Mc3	UBB	0.584478	0.997	0.937	0	0
MY	Alv-Mc3	UBASH3B	0.58423	0.628	0.137	0	0
MY	Alv-Mc3	SLC8B1	0.583969	0.564	0.155	0	0
MY	Alv-Mc3	CCRL2	0.583422	0.669	0.161	0	0
MY	Alv-Mc3	OAZ1	0.582545	0.998	0.907	0	0
MY	Alv-Mc3	PTPN12	0.582471	0.851	0.361	0	0
MY	Alv-Mc3	STX11	0.581855	0.867	0.334	0	0
MY	Alv-Mc3	FMNL2	0.580574	0.693	0.203	0	0
MY	Alv-Mc3	SORT1	0.578761	0.732	0.238	0	0
MY	Alv-Mc3	CD44	0.578225	0.984	0.635	0	0
MY	Alv-Mc3	GK	0.577973	0.758	0.254	0	0
MY	Alv-Mc3	TGFBI	0.575764	0.816	0.256	0	0
MY	Alv-Mc3	GPRIN3	0.574079	0.779	0.25	0	0
MY	Alv-Mc3	BSG	0.573658	0.918	0.525	0	0
MY	Alv-Mc3	GAS2L3	0.57028	0.562	0.103	0	0
MY	Alv-Mc3	CD302	0.568689	0.841	0.325	0	0
MY	Alv-Mc3	NCF4	0.56848	0.76	0.215	0	0
MY	Alv-Mc3	APIP	0.566329	0.76	0.261	0	0
MY	Alv-Mc3	S100A8	0.566131	0.834	0.232	0	0
MY	Alv-Mc3	HP	0.565369	0.411	0.074	0	0
MY	Alv-Mc3	ITGAX	0.560431	0.712	0.213	0	0
MY	Alv-Mc3	ARHGAP18	0.560364	0.901	0.385	0	0
MY	Alv-Mc3	POLD4	0.559947	0.86	0.414	0	0
MY	Alv-Mc3	YBX1	0.559823	0.992	0.856	0	0
MY	Alv-Mc3	HCAR3	0.559407	0.546	0.113	0	0
MY	Alv-Mc3	MIR22HG	0.559169	0.767	0.316	0	0
MY	Alv-Mc3	DNASE2	0.559028	0.808	0.298	0	0
MY	Alv-Mc3	GABARAP	0.558353	0.946	0.629	0	0
MY	Alv-Mc3	PRSS21	0.556377	0.316	0.074	0	0
MY	Alv-Mc3	GRB2	0.555901	0.93	0.497	0	0
MY	Alv-Mc3	RAB7A	0.555786	0.92	0.514	0	0
MY	Alv-Mc3	TGOLN2	0.555722	0.941	0.531	0	0
MY	Alv-Mc3	FPR1	0.555243	0.639	0.152	0	0
MY	Alv-Mc3	LY6E	0.55284	0.973	0.621	0	0
MY	Alv-Mc3	MINK1	0.55216	0.702	0.192	0	0
MY	Alv-Mc3	CITED2	0.551276	0.925	0.558	0	0
MY	Alv-Mc3	ATP6V1B2	0.549278	0.784	0.279	0	0
MY	Alv-Mc3	SCPEP1	0.548025	0.844	0.367	0	0
MY	Alv-Mc3	MITF	0.547444	0.672	0.174	0	0
MY	Alv-Mc3	CD63	0.542562	0.994	0.802	0	0
MY	Alv-Mc3	MYD88	0.536403	0.756	0.251	0	0
MY	Alv-Mc3	ATF3	0.535882	0.944	0.513	0	0
MY	Alv-Mc3	RHBDD2	0.535678	0.765	0.271	0	0
MY	Alv-Mc3	AP2S1	0.53532	0.915	0.489	0	0
MY	Alv-Mc3	IFIT2	0.535257	0.62	0.177	0	0
MY	Alv-Mc3	ANPEP	0.531278	0.536	0.153	0	0
MY	Alv-Mc3	SELPLG	0.530298	0.778	0.24	0	0
MY	Alv-Mc3	APOBR	0.52961	0.619	0.14	0	0
MY	Alv-Mc3	ITM2B	0.529574	0.996	0.866	0	0
MY	Alv-Mc3	GNG5	0.527264	0.964	0.667	0	0
MY	Alv-Mc3	MPV17L2	0.526611	0.486	0.113	0	0
MY	Alv-Mc3	OTUD1	0.520595	0.683	0.269	0	0
MY	Alv-Mc3	BLVRA	0.518423	0.83	0.341	0	0
MY	Alv-Mc3	SHTN1	0.518342	0.715	0.233	0	0
MY	Alv-Mc3	H2AFY	0.51797	0.935	0.508	0	0
MY	Alv-Mc3	TMBIM1	0.516901	0.856	0.368	0	0
MY	Alv-Mc3	CAP1	0.51373	0.956	0.611	0	0
MY	Alv-Mc3	IFIT3	0.513131	0.653	0.193	0	0
MY	Alv-Mc3	PLA2G15	0.510759	0.648	0.154	0	0
MY	Alv-Mc3	GNG10	0.510702	0.802	0.351	0	0
MY	Alv-Mc3	FGD4	0.510392	0.637	0.202	0	0
MY	Alv-Mc3	SLC19A3	0.510184	0.412	0.039	0	0
MY	Alv-Mc3	SYK	0.508335	0.703	0.212	0	0
MY	Alv-Mc3	GNAI2	0.507044	0.972	0.683	0	0
MY	Alv-Mc3	CHCHD10	0.506531	0.916	0.481	0	0
MY	Alv-Mc3	ACTR2	0.506398	0.966	0.645	0	0
MY	Alv-Mc3	RAC1	0.505695	0.979	0.714	0	0
MY	Alv-Mc3	TUBA1B	0.505195	0.981	0.795	0	0
MY	Alv-Mc3	GMFG	0.50459	0.955	0.539	0	0
MY	Alv-Mc3	NABP1	0.503103	0.844	0.402	0	0
MY	Alv-Mc3	C9orf16	0.50247	0.925	0.56	0	0
MY	Alv-Mc3	SLC7A8	0.501773	0.537	0.113	0	0
MY	Alv-Mc3	HK3	0.501669	0.547	0.093	0	0
MY	Alv-Mc3	SERF2	0.501282	0.996	0.932	0	0
MY	Alv-Mc3	PTAFR	0.500474	0.652	0.162	0	0
MY	Alv-Mc3	STX12	0.49786	0.778	0.295	0	0
MY	Alv-Mc3	SIRPB1	0.497379	0.569	0.106	0	0
MY	Alv-Mc3	ZBTB43	0.495404	0.653	0.254	0	0
MY	Alv-Mc3	C6orf62	0.494112	0.903	0.502	0	0
MY	Alv-Mc3	AKR1B1	0.492973	0.741	0.274	0	0
MY	Alv-Mc3	SIDT2	0.492435	0.647	0.182	0	0
MY	Alv-Mc3	LIPA	0.492173	0.751	0.29	0	0
MY	Alv-Mc3	ELOB	0.488346	0.966	0.716	0	0
MY	Alv-Mc3	SCIMP	0.487793	0.597	0.122	0	0
MY	Alv-Mc3	RNH1	0.485748	0.916	0.523	0	0
MY	Alv-Mc3	SLC43A2	0.484571	0.704	0.233	0	0
MY	Alv-Mc3	THBS1	0.483531	0.392	0.141	0	0
MY	Alv-Mc3	HSPA1B	0.48263	0.96	0.696	0	0
MY	Alv-Mc3	CASP1	0.47976	0.79	0.291	0	0
MY	Alv-Mc3	CD151	0.479605	0.908	0.421	0	0
MY	Alv-Mc3	PPP1R15B	0.47712	0.857	0.414	0	0
MY	Alv-Mc3	ZYX	0.476222	0.8	0.306	0	0
MY	Alv-Mc3	TYMP	0.475361	0.927	0.475	0	0
MY	Alv-Mc3	MAN1A1	0.473209	0.756	0.265	0	0
MY	Alv-Mc3	PDCD6IP	0.473193	0.831	0.379	0	0
MY	Alv-Mc3	ARPC3	0.472999	0.986	0.815	0	0
MY	Alv-Mc3	CREG1	0.472855	0.811	0.34	0	0
MY	Alv-Mc3	PNP	0.472767	0.784	0.355	0	0
MY	Alv-Mc3	GNB2	0.47276	0.921	0.53	0	0
MY	Alv-Mc3	FLVCR2	0.471918	0.543	0.103	0	0
MY	Alv-Mc3	EML4	0.470809	0.904	0.455	0	0
MY	Alv-Mc3	PTMS	0.470487	0.946	0.521	0	0
MY	Alv-Mc3	GNS	0.470105	0.771	0.311	0	0
MY	Alv-Mc3	FUOM	0.469564	0.688	0.222	0	0
MY	Alv-Mc3	KCNE1	0.468921	0.475	0.096	0	0
MY	Alv-Mc3	RXRA	0.467698	0.726	0.263	0	0
MY	Alv-Mc3	ARRB2	0.466965	0.858	0.349	0	0
MY	Alv-Mc3	HLA-DQA2	0.466907	0.36	0.142	0	0
MY	Alv-Mc3	HAUS6	0.466856	0.437	0.135	0	0
MY	Alv-Mc3	SPOCD1	0.466306	0.349	0.047	0	0
MY	Alv-Mc3	MIS18BP1	0.464661	0.784	0.316	0	0
MY	Alv-Mc3	LINC00472	0.464612	0.414	0.095	0	0
MY	Alv-Mc3	GPX4	0.463853	0.978	0.725	0	0
MY	Alv-Mc3	ACSL1	0.463704	0.65	0.234	0	0
MY	Alv-Mc3	SLC16A3	0.463682	0.784	0.307	0	0
MY	Alv-Mc3	KMO	0.463526	0.482	0.085	0	0
MY	Alv-Mc3	CEBPA	0.463126	0.687	0.237	0	0
MY	Alv-Mc3	BTK	0.463011	0.661	0.174	0	0
MY	Alv-Mc3	ATP6V1E1	0.463001	0.834	0.364	0	0
MY	Alv-Mc3	PLEKHO2	0.462725	0.651	0.192	0	0
MY	Alv-Mc3	CD4	0.46216	0.726	0.243	0	0
MY	Alv-Mc3	RAB13	0.462113	0.821	0.362	0	0
MY	Alv-Mc3	CTSA	0.461904	0.812	0.356	0	0
MY	Alv-Mc3	UNC5B	0.459426	0.563	0.114	0	0
MY	Alv-Mc3	PRAM1	0.458845	0.553	0.114	0	0
MY	Alv-Mc3	ACVRL1	0.455637	0.609	0.124	0	0
MY	Alv-Mc3	AGPAT2	0.453853	0.821	0.341	0	0
MY	Alv-Mc3	RGS12	0.453328	0.544	0.149	0	0
MY	Alv-Mc3	MAFF	0.452391	0.785	0.359	0	0
MY	Alv-Mc3	AVPI1	0.451788	0.715	0.25	0	0
MY	Alv-Mc3	FGR	0.451544	0.739	0.231	0	0
MY	Alv-Mc3	ITPK1	0.451136	0.624	0.176	0	0
MY	Alv-Mc3	ETHE1	0.450461	0.751	0.292	0	0
MY	Alv-Mc3	CD164	0.450336	0.949	0.589	0	0
MY	Alv-Mc3	DOCK8	0.450326	0.843	0.347	0	0
MY	Alv-Mc3	LACTB	0.449709	0.758	0.289	0	0
MY	Alv-Mc3	MFSD1	0.449471	0.771	0.295	0	0
MY	Alv-Mc3	BCAP31	0.449428	0.903	0.489	0	0
MY	Alv-Mc3	SPG21	0.448491	0.773	0.312	0	0
MY	Alv-Mc3	CEP170	0.448224	0.725	0.271	0	0
MY	Alv-Mc3	NRBF2	0.447841	0.785	0.33	0	0
MY	Alv-Mc3	PKM	0.447764	0.955	0.594	0	0
MY	Alv-Mc3	TRIM25	0.447231	0.571	0.179	0	0
MY	Alv-Mc3	IRF8	0.446629	0.716	0.213	0	0
MY	Alv-Mc3	PPP1R10	0.446414	0.928	0.579	0	0
MY	Alv-Mc3	LY96	0.444349	0.753	0.253	0	0
MY	Alv-Mc3	PTPMT1	0.443697	0.662	0.218	0	0
MY	Alv-Mc3	NQO2	0.44331	0.683	0.252	0	0
MY	Alv-Mc3	SKAP2	0.443149	0.83	0.346	0	0
MY	Alv-Mc3	TBXAS1	0.443122	0.668	0.194	0	0
MY	Alv-Mc3	EIF4EBP1	0.442113	0.756	0.267	0	0
MY	Alv-Mc3	HAVCR2	0.442105	0.685	0.209	0	0
MY	Alv-Mc3	ARAP1	0.440682	0.668	0.219	0	0
MY	Alv-Mc3	SECTM1	0.44041	0.471	0.112	0	0
MY	Alv-Mc3	ATP2C1	0.440039	0.706	0.261	0	0
MY	Alv-Mc3	RGCC	0.437348	0.965	0.593	0	0
MY	Alv-Mc3	SAMD9L	0.43637	0.712	0.242	0	0
MY	Alv-Mc3	IL1RAP	0.435577	0.527	0.122	0	0
MY	Alv-Mc3	SLC25A44	0.434311	0.513	0.174	0	0
MY	Alv-Mc3	GLB1	0.434141	0.685	0.236	0	0
MY	Alv-Mc3	AKR1A1	0.433969	0.86	0.413	0	0
MY	Alv-Mc3	TMSB10	0.433716	1	0.981	0	0
MY	Alv-Mc3	DEFB1	0.433441	0.356	0.072	0	0
MY	Alv-Mc3	2023-03-01	0.433002	0.581	0.145	0	0
MY	Alv-Mc3	CD86	0.432916	0.702	0.202	0	0
[truncated: 9,771 more rows]
