# Supplementary material for: Accumulation of plasmacytoid dendritic cell is associated with a treatment response to DNA-damaging treatment and favorable prognosis in lung adenocarcinoma
Source: Front Immunol. 2023 Jun 26;14:1154881. doi: 10.3389/fimmu.2023.1154881 (PMC10330699; doi:10.3389/fimmu.2023.1154881)
Supplement: Supplementary file 13 [file Table_6.xlsx]

## Sheet: Suppl_6_DEG_pDC_smoker_vs_never
Supplementary table 6. DEG from pDC in smoker's TME vs. those in non-smoker's TME.
Gene	avg_log2FC	pct.1	pct.2	p_val	p_val_adj
RPL17	2.58864	1	0.556	1.87406e-15	5.90742e-11
SNHG5	2.36259	0.935	0.139	1.57672e-14	4.97014e-10
EEF1G	2.17822	0.989	0.139	5.30259e-14	1.67148e-09
SNHG29	2.04513	0.935	0.139	2.48332e-13	7.82791e-09
SNHG6	1.9579	0.914	0.139	1.0366e-13	3.26756e-09
RNASEK	1.92124	0.968	0.194	2.72561e-13	8.59168e-09
NME2	1.9134	0.957	0.25	3.79984e-13	1.19779e-08
LINC-PINT	1.84993	0.903	0.139	1.00434e-10	3.16588e-06
GABARAP	1.76566	0.935	0.25	1.85423e-11	5.84489e-07
DDX3Y	1.70428	0.656	0.056	4.80736e-09	0.000151538
RPL36A	1.68427	0.989	0.861	9.62045e-14	3.03256e-09
ATP6V0C	1.65369	0.935	0.139	3.90201e-11	1.22999e-06
LIME1	1.57603	0.817	0.139	1.96462e-09	6.19288e-05
DIPK2A	1.52212	0.731	0.111	2.93453e-09	9.25023e-05
RPS17	1.52177	0.978	0.75	4.51424e-12	1.42298e-07
SEPTIN7	1.48156	0.688	0.083	2.21667e-09	6.9874e-05
GAS5	1.45721	0.849	0.139	3.75466e-11	1.18354e-06
RPS4Y1	1.3223	0.774	0.083	2.41142e-09	7.60128e-05
SEPTIN6	1.29849	0.806	0.111	4.81201e-11	1.51684e-06
PLAAT3	1.29817	0.613	0.111	2.49965e-07	0.00787939
TOMM6	1.25655	0.796	0.111	3.17364e-09	0.00010004
EIF1AY	1.24899	0.527	0.028	3.08749e-07	0.0097324
RBIS	1.24521	0.688	0.111	1.55705e-09	4.90812e-05
TLE5	1.21259	0.72	0.139	1.88632e-08	0.000594606
PSMA6	1.20259	0.699	0.194	1.1359e-07	0.00358059
IGFLR1	1.18781	0.731	0.278	4.42767e-07	0.0139569
EIF4A1	1.11754	0.968	0.778	1.56542e-08	0.000493452
MIF	1.11473	0.882	0.611	4.84012e-08	0.0015257
CIAO2B	1.03482	0.688	0.111	9.95108e-08	0.00313678
UBE2V1	0.998653	0.688	0.194	1.44717e-07	0.00456177
SEPTIN9	0.990668	0.667	0.139	7.18166e-07	0.022638
LINC01578	0.915914	0.634	0.139	5.36872e-07	0.0169233
AAED1	-0.270788	0	0.25	6.70457e-07	0.0211342
FAM208B	-0.419378	0	0.278	1.44032e-07	0.00454018
FAM96A	-0.462567	0	0.306	3.0366e-08	0.000957196
ASNA1	-0.486206	0	0.389	2.51644e-10	7.93231e-06
FAM196A	-0.491651	0	0.333	6.27594e-09	0.00019783
RAMMET	-0.528573	0	0.444	9.22714e-12	2.90858e-07
RHEX	-0.642987	0.022	0.389	1.74947e-08	0.000551467
C19orf70	-0.645304	0	0.389	2.51644e-10	7.93231e-06
C19orf24	-0.648117	0	0.333	6.27594e-09	0.00019783
RAPGEF2	-0.650763	0.204	0.694	5.39061e-07	0.0169923
SEPT1	-0.661352	0	0.389	2.51644e-10	7.93231e-06
MYBL2	-0.669144	0.269	0.778	7.05543e-07	0.0222401
FAM213A	-0.672484	0	0.361	1.27037e-09	4.00445e-05
AC005332.5	-0.673398	0.022	0.5	6.88688e-11	2.17088e-06
FAM96B	-0.687879	0	0.417	4.87449e-11	1.53654e-06
AC005224.3	-0.716719	0.043	0.389	2.00254e-07	0.00631241
POLR2J3.1	-0.725673	0	0.417	4.87449e-11	1.53654e-06
MINOS1	-0.75161	0	0.444	9.22714e-12	2.90858e-07
FAM129C	-0.758469	0	0.361	1.27037e-09	4.00445e-05
TROVE2	-0.785416	0	0.472	1.7058e-12	5.37702e-08
AMN	-0.809535	0.097	0.472	1.17623e-06	0.037077
ABCG1	-0.830406	0.215	0.667	6.13228e-07	0.0193302
PQLC1	-0.869084	0	0.472	1.7058e-12	5.37702e-08
SLC35E1	-0.875747	0.333	0.778	1.47483e-06	0.0464895
CTDP1	-0.923079	0.237	0.75	1.70565e-07	0.00537654
C6orf48	-0.926954	0	0.556	9.29652e-15	2.93045e-10
AC016831.7	-0.938883	0.204	0.639	7.28507e-07	0.022964
EZR	-0.948379	0.925	1	4.69083e-07	0.0147864
FAM129A	-1.02978	0	0.306	3.0366e-08	0.000957196
SEPT11	-1.03296	0	0.417	4.87449e-11	1.53654e-06
SETP7	-1.03659	0	0.611	2.53153e-16	7.97988e-12
IRF4	-1.05003	0.828	1	3.57383e-08	0.00112654
SEMA7A	-1.06939	0.387	0.806	9.68431e-07	0.0305269
AC119428.2	-1.11617	0	0.583	1.5545e-15	4.9001e-11
SEPT2	-1.12642	0	0.528	5.41747e-14	1.7077e-09
LONRF2	-1.16923	0.075	0.444	7.27542e-07	0.0229336
ATP1B3	-1.20349	0.817	0.972	7.11375e-07	0.022424
FKBP2	-1.21225	0.172	0.722	4.48984e-11	1.41529e-06
METRNL	-1.23206	0.516	0.889	5.28806e-08	0.0016669
C3orf58	-1.25238	0	0.583	1.5545e-15	4.9001e-11
SEPT9	-1.34367	0	0.611	2.53153e-16	7.97988e-12
C8orf59	-1.39708	0	0.667	6.18916e-18	1.95095e-13
SLC7A5	-1.43792	0.753	0.944	1.335e-09	4.20817e-05
PLA2G16	-1.49679	0	0.639	4.01301e-17	1.26498e-12
AES	-1.49883	0	0.639	4.01301e-17	1.26498e-12
MELTF	-1.50275	0.086	0.472	3.14949e-07	0.00992781
AL355075.4	-1.50476	0.376	0.833	8.89748e-10	2.80466e-05
MUC20-OT1	-1.53603	0	0.556	9.29652e-15	2.93045e-10
FAM118A	-1.71399	0.097	0.722	1.29494e-13	4.08191e-09
SEPT6	-2.01036	0	0.75	1.91586e-20	6.03916e-16
PTP4A1	-2.64939	0	0.722	1.353e-19	4.26492e-15
XIST	-2.7382	0	0.833	4.54841e-23	1.43375e-18
