# Supplementary material for: Accumulation of plasmacytoid dendritic cell is associated with a treatment response to DNA-damaging treatment and favorable prognosis in lung adenocarcinoma
Source: Front Immunol. 2023 Jun 26;14:1154881. doi: 10.3389/fimmu.2023.1154881 (PMC10330699; doi:10.3389/fimmu.2023.1154881)
Supplement: Supplementary file 14 [file Table_7.xlsx]

## Sheet: Suppl_7_DEG_MY_smoker_vs_never
Supplementary table 7. DEG of MY in smoker's TME vs. those in non-smoker's TME.
Gene	avg_log2FC	pct.1	pct.2	p_val	p_val_adj
SPP1	4.84781	0.548	0.017	0	0
CCL2	2.89142	0.401	0.039	0	0
IGKC	2.63656	0.293	0.044	0	0
TIMP1	2.02013	0.811	0.59	0	0
GPR183	1.66978	0.583	0.085	0	0
CHI3L1	1.65524	0.182	0.007	0	0
G0S2	1.60448	0.521	0.209	0	0
CCL3	1.52406	0.71	0.383	0	0
LGMN	1.50612	0.563	0.261	0	0
MARCKS	1.49165	0.638	0.175	0	0
MMP9	1.48917	0.23	0.008	0	0
IL1RN	1.48724	0.59	0.309	0	0
RGS1	1.46542	0.608	0.205	0	0
CCL3L1	1.45505	0.468	0.292	2.61e-213	8.22e-209
SCGB3A1	1.30676	0.649	0.517	4.42e-301	1.39e-296
ZNF331	1.2971	0.675	0.304	0	0
GAPDH	1.23177	0.974	0.869	0	0
RGS2	1.20901	0.768	0.463	0	0
RNASE1	1.20123	0.383	0.054	0	0
CTSL	1.19687	0.801	0.79	5.37e-131	1.69e-126
SGK1	1.12725	0.839	0.648	0	0
CREM	1.12434	0.608	0.242	0	0
PLA2G7	1.10348	0.407	0.034	0	0
C15orf48	1.09002	0.718	0.485	0	0
TMEM176B	1.08851	0.536	0.152	0	0
BASP1	1.08413	0.544	0.173	0	0
PPIF	1.07869	0.694	0.348	0	0
ZFP36L1	1.07408	0.831	0.559	0	0
AREG	1.06217	0.478	0.286	3e-252	9.47e-248
PLTP	1.06163	0.356	0.052	0	0
CTSB	1.06108	0.956	0.927	0	0
TYMP	1.05223	0.903	0.766	0	0
SOCS3	1.01289	0.729	0.386	0	0
CCL7	0.988571	0.133	0.004	0	0
MS4A6A	0.98514	0.69	0.536	0	0
IFI27	0.971639	0.252	0.151	4.67e-89	1.47e-84
CD36	0.966745	0.429	0.097	0	0
IER3	0.942989	0.835	0.6	0	0
LILRB4	0.932117	0.521	0.141	0	0
A2M	0.92747	0.484	0.234	0	0
S100B	0.927452	0.159	0.021	0	0
SFTPB	0.926599	0.552	0.121	0	0
NR4A2	0.913805	0.793	0.615	0	0
CLEC5A	0.889761	0.36	0.071	0	0
EMP1	0.879531	0.439	0.142	0	0
ABCA1	0.86521	0.414	0.057	0	0
DUSP2	0.85719	0.69	0.441	0	0
IGSF6	0.852489	0.799	0.655	0	0
TGFBI	0.847976	0.762	0.605	0	0
PIGR	0.839047	0.416	0.034	0	0
CORO1A	0.838449	0.545	0.134	0	0
PLEKHO1	0.83708	0.571	0.211	0	0
VEGFA	0.822844	0.427	0.102	0	0
SELENOP	0.818476	0.184	0.038	0	0
SDS	0.815571	0.312	0.04	0	0
PEA15	0.804661	0.651	0.29	0	0
IL4I1	0.802858	0.346	0.03	0	0
ARL4C	0.800511	0.434	0.109	0	0
ENO1	0.796549	0.91	0.781	0	0
TMEM176A	0.792452	0.42	0.09	0	0
FGL2	0.791541	0.5	0.144	0	0
LGALS2	0.790949	0.308	0.049	0	0
CYTOR	0.783865	0.553	0.23	0	0
FCGR2B	0.783371	0.409	0.072	0	0
CEBPD	0.78136	0.66	0.404	0	0
PPP1R14B	0.779154	0.726	0.49	0	0
HIF1A	0.776958	0.659	0.308	0	0
TWISTNB	0.775674	0.454	0.254	8.79e-284	2.77e-279
MIF	0.774221	0.915	0.791	0	0
IFITM3	0.768405	0.658	0.477	1.39e-224	4.37e-220
CALR	0.760126	0.911	0.815	0	0
CD84	0.757812	0.529	0.21	0	0
LIMS1	0.757417	0.822	0.613	0	0
CD14	0.750091	0.722	0.635	8.03e-143	2.53e-138
FCN1	0.747389	0.289	0.09	0	0
CALHM6	0.740017	0.497	0.191	0	0
CD1C	0.733693	0.155	0.017	0	0
CALM3	0.719602	0.717	0.528	0	0
NR4A3	0.713659	0.593	0.385	4.22e-303	1.33e-298
SRGN	0.713478	0.957	0.942	0	0
LDHA	0.712121	0.882	0.742	0	0
HLA-DQA2	0.71169	0.454	0.301	6.57e-180	2.07e-175
PMP22	0.708535	0.551	0.256	0	0
CHMP1B	0.706498	0.68	0.452	0	0
PPIB	0.704883	0.896	0.743	0	0
CLEC10A	0.704121	0.262	0.039	0	0
HSPA6	0.691563	0.557	0.315	1.13e-296	3.58e-292
CSF1R	0.689477	0.653	0.371	0	0
NME1	0.688705	0.571	0.304	0	0
FNIP2	0.685297	0.567	0.301	0	0
NAF1	0.683233	0.448	0.214	0	0
HMOX1	0.680679	0.678	0.652	6.25e-12	1.97e-07
NFKB1	0.678381	0.604	0.331	0	0
VCAN	0.676904	0.407	0.326	7.58e-62	2.39e-57
GEM	0.660183	0.234	0.019	0	0
CD48	0.651168	0.55	0.137	0	0
RALA	0.647122	0.598	0.321	0	0
LGALS1	0.635911	0.97	0.938	0	0
ACTB	0.628481	0.994	0.996	0	0
FOLR2	0.625453	0.244	0.064	0	0
SOD2	0.625379	0.898	0.835	2.82e-204	8.88e-200
CD163	0.618401	0.659	0.575	3.2e-133	1.01e-128
TPM4	0.614798	0.835	0.657	0	0
RASSF4	0.614295	0.531	0.292	0	0
AL355881.1	0.608812	0.342	0.051	0	0
LIPA	0.604953	0.679	0.596	3.57e-91	1.13e-86
UCP2	0.600625	0.721	0.483	0	0
HM13	0.599772	0.65	0.375	0	0
TREM2	0.599008	0.575	0.478	1.1e-122	3.45e-118
IGFLR1	0.593331	0.543	0.232	0	0
AP1S2	0.589263	0.653	0.39	0	0
HSPA5	0.588312	0.844	0.744	4.09e-241	1.29e-236
ICAM1	0.587949	0.566	0.28	0	0
ACTG1	0.584273	0.98	0.95	0	0
C1orf54	0.584231	0.38	0.09	0	0
SDF2L1	0.582517	0.618	0.431	0	0
LUCAT1	0.582136	0.324	0.115	0	0
SERPINB9	0.581805	0.395	0.098	0	0
NAPSA	0.581618	0.33	0.041	0	0
MANF	0.578153	0.597	0.377	0	0
PDIA6	0.577598	0.751	0.573	0	0
CTSH	0.576996	0.879	0.761	0	0
CXCL8	0.576797	0.759	0.683	1.12e-49	3.53e-45
P4HB	0.574107	0.818	0.656	0	0
FOSB	0.574026	0.882	0.82	4.03e-215	1.27e-210
SDC2	0.573809	0.288	0.093	0	0
PPA1	0.573233	0.615	0.45	1.57e-199	4.96e-195
EIF4A3	0.571619	0.835	0.653	2.95e-296	9.28e-292
TPI1	0.571265	0.896	0.763	0	0
RGS10	0.569885	0.785	0.598	0	0
F13A1	0.566271	0.212	0.024	0	0
ILF3-DT	0.559652	0.427	0.285	6.8e-145	2.14e-140
NPC2	0.557684	0.955	0.883	0	0
PLEK	0.554901	0.829	0.698	6.16e-230	1.94e-225
PDIA3	0.552625	0.857	0.698	0	0
PDE4B	0.551848	0.403	0.159	0	0
CFLAR	0.546931	0.737	0.54	5.75e-297	1.81e-292
LHFPL2	0.546847	0.501	0.239	0	0
CAMK1	0.54646	0.327	0.059	0	0
SLC40A1	0.544807	0.145	0.023	0	0
REL	0.544186	0.733	0.577	2.3e-218	7.23e-214
HMGA1	0.543993	0.596	0.349	0	0
MEF2C	0.542542	0.428	0.131	0	0
LTB	0.540678	0.23	0.177	3.33e-29	1.05e-24
FOS	0.53762	0.935	0.944	1.14e-72	3.59e-68
ATF5	0.535977	0.409	0.163	0	0
ALCAM	0.53464	0.648	0.482	1.2e-223	3.79e-219
FYB1	0.534077	0.693	0.473	0	0
PIM3	0.532553	0.602	0.324	0	0
RRAD	0.529027	0.236	0.085	1.19e-277	3.76e-273
JUNB	0.526006	0.929	0.908	1.08e-214	3.39e-210
RNASE6	0.52269	0.469	0.201	0	0
BCAT1	0.521823	0.41	0.117	0	0
GADD45G	0.52015	0.54	0.361	1.03e-204	3.26e-200
DNPH1	0.518174	0.444	0.153	0	0
DNMT1	0.517345	0.535	0.309	0	0
NINJ1	0.516701	0.51	0.271	0	0
CHIT1	0.512585	0.102	0.005	0	0
PKIB	0.512181	0.208	0.025	0	0
INSIG1	0.511981	0.582	0.415	2.32e-186	7.31e-182
AP2S1	0.508501	0.883	0.762	0	0
SLC2A3	0.506479	0.643	0.495	7.43e-159	2.34e-154
ADAP2	0.503869	0.565	0.307	0	0
ATP1B3	0.500084	0.841	0.73	3.95e-189	1.25e-184
PLD3	0.499482	0.635	0.659	2.33e-08	0.000734613
RPSA	0.497817	0.946	0.876	0	0
NPL	0.496452	0.491	0.3	1.04e-299	3.27e-295
TTYH3	0.49528	0.418	0.134	0	0
FCER1A	0.494526	0.108	0.021	3.82e-249	1.2e-244
STAB1	0.491831	0.264	0.022	0	0
SCGB3A2	0.491133	0.413	0.081	0	0
ITGB2	0.490343	0.868	0.795	3.38e-192	1.07e-187
LIMD2	0.48404	0.379	0.066	0	0
CD1E	0.479441	0.119	0.014	0	0
ZFP36	0.476597	0.837	0.734	4.22e-139	1.33e-134
CCND2	0.475213	0.305	0.064	0	0
LCP2	0.472927	0.638	0.391	0	0
PRMT9	0.471413	0.352	0.126	0	0
MFSD12	0.469285	0.559	0.354	1.6e-306	5.05e-302
CD93	0.468653	0.267	0.049	0	0
TUBB	0.467739	0.796	0.689	3.42e-172	1.08e-167
SH3BGRL3	0.458865	0.972	0.944	4.26e-262	1.34e-257
SAT1	0.457291	0.961	0.949	2.98e-90	9.4e-86
SPAG9	0.455493	0.676	0.479	1.74e-233	5.49e-229
AIF1	0.452938	0.93	0.886	2.44e-281	7.69e-277
PLXNC1	0.452206	0.335	0.045	0	0
RPL22L1	0.451605	0.72	0.511	0	0
SLC25A5	0.450946	0.866	0.734	6.12e-273	1.93e-268
COTL1	0.449258	0.904	0.828	4.93e-204	1.55e-199
SLC25A37	0.448294	0.343	0.16	7.21e-285	2.27e-280
SAMSN1	0.448279	0.469	0.241	0	0
EEF1B2	0.447661	0.927	0.852	3.11e-245	9.81e-241
METRNL	0.4462	0.666	0.451	0	0
ISG15	0.446171	0.688	0.648	7.69e-18	2.42e-13
SNAI1	0.446157	0.349	0.143	0	0
TET2	0.445234	0.49	0.261	0	0
VMP1	0.443949	0.752	0.584	8.51e-197	2.68e-192
MATK	0.442262	0.2	0.036	0	0
FPR3	0.441981	0.595	0.364	0	0
NRARP	0.441647	0.262	0.1	1.88e-297	5.92e-293
PLAU	0.440925	0.448	0.262	3.62e-253	1.14e-248
PIM1	0.439682	0.419	0.194	0	0
ARL5B	0.439605	0.367	0.165	0	0
IL7R	0.437715	0.428	0.284	1.42e-132	4.49e-128
RPS26	0.435191	0.908	0.792	1.29e-263	4.06e-259
SEC61G	0.434094	0.784	0.635	6.05e-224	1.91e-219
BIRC3	0.432398	0.334	0.21	4.55e-106	1.43e-101
GRASP	0.431491	0.271	0.067	0	0
PHLDA2	0.430642	0.499	0.346	9e-136	2.84e-131
PAK1	0.430489	0.425	0.176	0	0
CD300A	0.43039	0.384	0.113	0	0
GLA	0.430211	0.631	0.427	1.32e-298	4.16e-294
CTSZ	0.430015	0.956	0.922	6.95e-77	2.19e-72
CCL18	0.428681	0.524	0.589	2.1e-35	6.63e-31
CD300E	0.428057	0.205	0.054	0	0
SFTPA2	0.427615	0.498	0.177	0	0
TUBB4B	0.424102	0.845	0.693	1.14e-217	3.59e-213
PKM	0.421137	0.891	0.788	4.77e-216	1.5e-211
SLAMF7	0.420688	0.212	0.025	0	0
BHLHE40	0.418776	0.659	0.501	1.92e-179	6.05e-175
ADAM8	0.417806	0.253	0.031	0	0
PLD4	0.417114	0.168	0.017	0	0
GNL3	0.414795	0.45	0.237	0	0
HSP90B1	0.413495	0.896	0.836	4.15e-143	1.31e-138
NPM1	0.413484	0.927	0.833	9.36e-189	2.95e-184
C3	0.412957	0.212	0.024	0	0
IDH2	0.412715	0.464	0.207	0	0
OSTC	0.410951	0.72	0.537	1.34e-299	4.21e-295
EIF5A	0.410653	0.743	0.579	5.6e-273	1.76e-268
NFKBIA	0.407909	0.913	0.886	2.91e-78	9.19e-74
TCF4	0.407304	0.316	0.099	0	0
MAP3K2	0.407145	0.618	0.398	4.35e-300	1.37e-295
FAM49B	0.406449	0.756	0.555	0	0
PTMA	0.403388	0.991	0.98	0	0
OSM	0.402818	0.308	0.118	0	0
RPLP0	0.402247	0.958	0.908	6.01e-233	1.89e-228
CXCL2	0.401884	0.657	0.6	3.33e-30	1.05e-25
TM4SF19	0.401781	0.189	0.063	6.75e-250	2.13e-245
RPS6	0.400946	0.977	0.954	1.35e-232	4.24e-228
TNFRSF1B	0.400662	0.546	0.302	0	0
CD83	0.396177	0.89	0.835	1.76e-121	5.56e-117
HNRNPA3	0.39481	0.839	0.687	0	0
PLAUR	0.393834	0.875	0.777	2.51e-120	7.91e-116
CAPZB	0.393358	0.829	0.682	1.57e-277	4.95e-273
ATP13A3	0.393057	0.528	0.332	7.85e-247	2.47e-242
CD4	0.392784	0.629	0.447	1.43e-257	4.51e-253
RHOC	0.389248	0.501	0.277	0	0
RAB32	0.388849	0.62	0.445	8.35e-238	2.63e-233
IER5L	0.388672	0.516	0.344	3.08e-184	9.72e-180
SPRED1	0.388468	0.455	0.266	6.24e-258	1.97e-253
ADAMDEC1	0.388341	0.116	0.004	0	0
IFITM2	0.388195	0.441	0.24	5.9e-250	1.86e-245
CREG1	0.388117	0.723	0.639	3.84e-162	1.21e-157
SSR4	0.387586	0.89	0.767	3.22e-258	1.02e-253
SUB1	0.387263	0.856	0.723	1.67e-229	5.28e-225
JMY	0.387228	0.304	0.132	3.54e-282	1.12e-277
RPS7	0.386505	0.969	0.94	1.21e-232	3.83e-228
LAP3	0.386207	0.751	0.607	5.64e-242	1.78e-237
VAMP5	0.386184	0.404	0.245	4.39e-176	1.39e-171
SLC20A1	0.385905	0.562	0.349	1.89e-283	5.96e-279
IGFBP7	0.385294	0.267	0.099	3.53e-285	1.11e-280
OSBPL8	0.384436	0.66	0.485	9.09e-209	2.86e-204
HAVCR2	0.38429	0.647	0.439	0	0
GNA13	0.384015	0.554	0.323	0	0
PRDM1	0.381621	0.246	0.068	0	0
KLF6	0.381112	0.901	0.9	3.12e-75	9.83e-71
EPB41L2	0.380319	0.327	0.144	5.57e-308	1.76e-303
EIF4A1	0.380235	0.955	0.885	3.94e-281	1.24e-276
UBC	0.379192	0.969	0.925	2.07e-178	6.53e-174
MPP1	0.379006	0.589	0.424	1.14e-232	3.59e-228
DSE	0.37798	0.67	0.488	2.8e-216	8.82e-212
EEF1G	0.375774	0.929	0.856	7.85e-198	2.47e-193
GALM	0.375295	0.317	0.095	0	0
JOSD1	0.374915	0.524	0.314	2.62e-267	8.27e-263
NRP2	0.374784	0.426	0.234	1.55e-266	4.89e-262
IL6R	0.374385	0.36	0.115	0	0
CCR1	0.373949	0.49	0.311	5.21e-234	1.64e-229
GLIPR1	0.373475	0.715	0.544	7.22e-242	2.28e-237
DNTTIP2	0.373022	0.577	0.404	1.8e-184	5.68e-180
DBI	0.372843	0.913	0.846	1.11e-154	3.5e-150
SLAMF8	0.370957	0.432	0.193	0	0
KLF10	0.369851	0.593	0.409	1.17e-200	3.68e-196
RAN	0.367988	0.841	0.719	1.71e-180	5.4e-176
SLC39A8	0.367641	0.263	0.053	0	0
CHST11	0.367582	0.472	0.239	0	0
IRF2BP2	0.367419	0.66	0.439	9.23e-294	2.91e-289
ZNF267	0.366628	0.475	0.279	1.82e-250	5.74e-246
HSPE1	0.365011	0.899	0.785	5.42e-138	1.71e-133
ZFYVE16	0.364438	0.582	0.393	2.04e-224	6.42e-220
GZF1	0.363717	0.272	0.088	0	0
PGAM1	0.363407	0.651	0.474	2.53e-248	7.98e-244
KDELR2	0.361973	0.655	0.464	3.85e-287	1.21e-282
FLT1	0.36183	0.288	0.131	5.01e-240	1.58e-235
FAM20C	0.361689	0.338	0.128	0	0
DUSP4	0.361337	0.143	0.016	0	0
MXD1	0.360839	0.452	0.275	2.34e-201	7.38e-197
EPSTI1	0.35927	0.495	0.314	3.18e-218	1e-213
POLR2L	0.359131	0.793	0.663	6.71e-181	2.12e-176
APRT	0.35681	0.809	0.663	8.49e-214	2.67e-209
CTSA	0.35621	0.721	0.602	8.02e-170	2.53e-165
ADGRE2	0.356027	0.336	0.082	0	0
TSPAN4	0.35528	0.487	0.344	3.2e-166	1.01e-161
RAB20	0.354839	0.493	0.266	0	0
RNASET2	0.354764	0.801	0.711	1.4e-104	4.41e-100
GPAT3	0.353686	0.219	0.045	0	0
SLC7A5	0.353359	0.246	0.068	0	0
STK38L	0.352549	0.334	0.123	0	0
MGLL	0.352427	0.396	0.291	1.2e-105	3.79e-101
LINC-PINT	0.350233	0.595	0.401	1.82e-222	5.75e-218
GASK1B	0.350107	0.253	0.028	0	0
RAP2B	0.349223	0.586	0.372	1.39e-300	4.37e-296
SCO2	0.347507	0.512	0.298	6.56e-298	2.07e-293
TNFSF14	0.347361	0.145	0.029	0	0
SLC44A1	0.347061	0.316	0.103	0	0
MAF	0.346065	0.459	0.272	3.06e-231	9.64e-227
RPS2	0.34546	0.989	0.979	1.14e-206	3.59e-202
ITGA4	0.344937	0.398	0.162	0	0
ADAM9	0.344392	0.473	0.259	0	0
SH3KBP1	0.344222	0.456	0.204	0	0
ATP5ME	0.343928	0.817	0.688	4.55e-200	1.43e-195
STAT1	0.343653	0.508	0.352	1.71e-160	5.39e-156
CXCR4	0.343562	0.644	0.544	2.45e-57	7.71e-53
CTSK	0.343471	0.119	0.047	6.65e-113	2.1e-108
C3AR1	0.341027	0.426	0.238	9.77e-254	3.08e-249
ANPEP	0.340608	0.488	0.353	1.71e-106	5.4e-102
SNHG15	0.339861	0.422	0.215	1.44e-296	4.53e-292
C1QBP	0.339835	0.663	0.51	1.48e-197	4.65e-193
FABP5	0.339462	0.869	0.897	3.48e-12	1.1e-07
MIR4435-2HG	0.339067	0.269	0.067	0	0
ARID5B	0.339056	0.331	0.121	0	0
HSPA1A	0.337905	0.962	0.938	2.04e-120	6.43e-116
MARCKSL1	0.337184	0.369	0.254	1.35e-89	4.26e-85
MAP2K3	0.336799	0.621	0.447	6.41e-179	2.02e-174
HOMER3	0.336289	0.292	0.059	0	0
PTPRE	0.336242	0.616	0.443	5.93e-184	1.87e-179
TIMM13	0.335746	0.624	0.456	2.29e-218	7.21e-214
SLC1A3	0.335356	0.31	0.103	0	0
RPL3	0.334577	0.971	0.953	3.77e-186	1.19e-181
WFDC2	0.333164	0.215	0.052	0	0
DNAJB11	0.333019	0.562	0.362	3.07e-273	9.67e-269
SLC5A3	0.332796	0.466	0.286	3.07e-189	9.67e-185
AC016831.5	0.331959	0.385	0.199	3.42e-255	1.08e-250
AC025164.1	0.331916	0.251	0.088	0	0
RASSF2	0.331036	0.283	0.045	0	0
AC007952.4	0.330384	0.379	0.201	5.68e-236	1.79e-231
JARID2	0.329891	0.416	0.185	0	0
PAPSS2	0.329618	0.378	0.169	0	0
ATP2B1-AS1	0.329081	0.561	0.426	1.8e-97	5.69e-93
PRCP	0.32828	0.472	0.252	0	0
HNRNPU	0.328058	0.884	0.818	7.95e-97	2.51e-92
CHD1	0.327908	0.609	0.453	1.24e-142	3.92e-138
TLR2	0.327362	0.323	0.089	0	0
S100A9	0.327324	0.82	0.908	1.53e-24	4.83e-20
HSPD1	0.325871	0.87	0.757	2.31e-105	7.27e-101
SLC25A3	0.324934	0.871	0.763	3.91e-159	1.23e-154
CSF3R	0.324505	0.324	0.111	0	0
SERPINF1	0.323279	0.237	0.103	1.77e-204	5.59e-200
ST14	0.322304	0.406	0.172	0	0
TRAPPC5	0.320925	0.811	0.664	2.66e-199	8.39e-195
LINC02345	0.320402	0.258	0.144	2.76e-129	8.7e-125
AC090617.10	0.320394	0.223	0.041	0	0
TRPS1	0.320371	0.404	0.213	4.65e-258	1.47e-253
GTF3C6	0.319521	0.671	0.509	4.08e-210	1.29e-205
PALM2-AKAP2	0.318293	0.228	0.04	0	0
MPEG1	0.317773	0.434	0.255	4.11e-207	1.3e-202
RNF145	0.317769	0.386	0.158	0	0
NRIP3	0.317237	0.258	0.094	1.54e-302	4.86e-298
PLCG2	0.317161	0.562	0.411	6.35e-133	2e-128
RPS18	0.316633	0.989	0.987	2.18e-137	6.87e-133
KIAA0930	0.316242	0.538	0.357	1.68e-221	5.28e-217
DUSP5	0.315074	0.445	0.334	1.32e-76	4.15e-72
SLC16A10	0.314908	0.402	0.261	2.4e-131	7.58e-127
BLVRB	0.313872	0.728	0.65	6.13e-72	1.93e-67
GSN	0.313866	0.811	0.753	1.49e-46	4.71e-42
ETV3	0.3137	0.316	0.145	1.79e-260	5.64e-256
FSCN1	0.313076	0.181	0.082	1.1e-134	3.46e-130
MERTK	0.312996	0.21	0.014	0	0
AC016831.1	0.312853	0.343	0.157	1.22e-286	3.85e-282
SRM	0.312807	0.495	0.327	5.23e-197	1.65e-192
TIMM17A	0.312106	0.495	0.301	2.02e-255	6.38e-251
RPL35	0.312104	0.964	0.927	7.99e-191	2.52e-186
PABPC4	0.311363	0.711	0.549	5.31e-187	1.67e-182
CD82	0.311357	0.357	0.162	0	0
BMP2K	0.310753	0.484	0.278	3.02e-282	9.52e-278
HAMP	0.309979	0.115	0.006	0	0
MMP14	0.309867	0.299	0.108	0	0
SLC43A3	0.30962	0.518	0.359	1.82e-173	5.73e-169
TUBA1A	0.308622	0.751	0.655	4.05e-64	1.28e-59
CCT3	0.308105	0.667	0.482	1.32e-236	4.15e-232
AL499604.1	0.308014	0.33	0.197	6.53e-131	2.06e-126
USP36	0.307649	0.377	0.174	0	0
NIBAN2	0.307605	0.328	0.125	0	0
SEC61B	0.307469	0.875	0.767	1.07e-121	3.36e-117
PDXK	0.307246	0.709	0.595	1.65e-132	5.2e-128
RPL7A	0.30654	0.975	0.951	1.61e-158	5.08e-154
TNFSF13B	0.305861	0.603	0.484	3.45e-112	1.09e-107
RPS12	0.305381	0.987	0.985	1.1e-182	3.45e-178
KCNN4	0.304413	0.247	0.067	0	0
FAM210A	0.303855	0.357	0.186	1.73e-231	5.46e-227
RPL36A	0.302142	0.948	0.887	4.64e-117	1.46e-112
ASPH	0.301055	0.429	0.224	9.03e-296	2.85e-291
ANKRD22	0.300353	0.162	0.007	0	0
ME2	0.299389	0.515	0.332	5.91e-217	1.86e-212
SPHK1	0.299283	0.213	0.02	0	0
FLOT1	0.298226	0.604	0.425	2.01e-191	6.32e-187
CMTM3	0.297353	0.485	0.259	0	0
GLS	0.296598	0.631	0.462	6.26e-167	1.97e-162
ANKH	0.296162	0.301	0.105	0	0
SMIM3	0.296013	0.223	0.025	0	0
CCT6A	0.29601	0.681	0.509	2.13e-204	6.71e-200
RPL4	0.294942	0.916	0.832	6.09e-118	1.92e-113
MAP3K8	0.293948	0.633	0.487	7.32e-120	2.31e-115
HYOU1	0.293269	0.365	0.165	0	0
COX5A	0.292929	0.826	0.703	3.8e-149	1.2e-144
RANBP1	0.292624	0.631	0.502	4e-120	1.26e-115
STX4	0.291944	0.641	0.49	2.66e-146	8.37e-142
HNRNPAB	0.291843	0.721	0.595	1.14e-115	3.59e-111
SPINK1	0.291243	0.108	0.003	0	0
BEX3	0.291178	0.17	0.033	0	0
ITGAM	0.29025	0.528	0.339	1.12e-202	3.52e-198
NAMPT	0.28966	0.853	0.803	1.84e-48	5.8e-44
PRKCB	0.289088	0.29	0.065	0	0
RPL13	0.288786	0.99	0.987	5.59e-150	1.76e-145
EIF3I	0.287731	0.69	0.519	1.33e-204	4.18e-200
CEACAM6	0.287525	0.159	0.005	0	0
MLEC	0.287405	0.605	0.453	6.01e-175	1.9e-170
TNFAIP8	0.286909	0.49	0.316	1.91e-185	6.01e-181
SLC16A3	0.28687	0.687	0.565	1.02e-146	3.2e-142
CXXC5	0.286868	0.411	0.235	3.21e-219	1.01e-214
CCND1	0.286269	0.128	0.016	0	0
NDRG2	0.286121	0.169	0.032	0	0
SNAPC1	0.285881	0.322	0.186	4.38e-146	1.38e-141
ATP5F1B	0.285613	0.813	0.698	9.21e-152	2.9e-147
ANKRD37	0.285583	0.282	0.121	3.29e-251	1.04e-246
PTPN7	0.285299	0.24	0.033	0	0
ISOC2	0.285168	0.462	0.299	1.01e-185	3.18e-181
C1orf122	0.285053	0.544	0.375	2.62e-183	8.26e-179
MYLIP	0.284506	0.499	0.313	1.01e-190	3.19e-186
CARD19	0.284098	0.368	0.161	0	0
GNA15	0.283982	0.459	0.269	1.12e-228	3.54e-224
CYC1	0.282706	0.601	0.431	2.48e-197	7.8e-193
RPS3	0.28242	0.969	0.95	5.34e-114	1.68e-109
ECHS1	0.282316	0.649	0.486	2.21e-205	6.96e-201
RPL24	0.281641	0.964	0.926	4.94e-122	1.56e-117
MT1X	0.281297	0.234	0.098	1.48e-198	4.68e-194
GAS6	0.280964	0.222	0.033	0	0
ARPC4	0.280797	0.811	0.689	6.53e-180	2.06e-175
NDRG1	0.280191	0.419	0.263	2.46e-155	7.76e-151
HES4	0.280138	0.172	0.046	3.56e-291	1.12e-286
PRMT1	0.279498	0.518	0.333	1.17e-213	3.67e-209
MTHFD2	0.279454	0.59	0.396	7.05e-201	2.22e-196
IL10	0.279392	0.133	0.013	0	0
BST2	0.279157	0.812	0.711	1.54e-122	4.86e-118
CD109	0.279022	0.337	0.173	3.79e-225	1.19e-220
MRPS6	0.278572	0.561	0.379	1.87e-190	5.88e-186
NAGK	0.278514	0.65	0.547	4.15e-97	1.31e-92
SWAP70	0.278494	0.455	0.246	5.55e-280	1.75e-275
ATP5F1D	0.278358	0.83	0.696	1.92e-145	6.04e-141
FRMD4B	0.278237	0.406	0.218	1.28e-255	4.05e-251
ACP2	0.278155	0.375	0.205	5.62e-228	1.77e-223
TIMM8B	0.278044	0.661	0.512	2.19e-160	6.91e-156
BNIP3	0.275252	0.169	0.036	0	0
CDKN1A	0.275215	0.753	0.592	2.18e-113	6.88e-109
RGS16	0.274877	0.177	0.074	8.83e-154	2.78e-149
MZT2A	0.274825	0.474	0.307	1.38e-177	4.36e-173
TMA7	0.274566	0.88	0.769	1.83e-134	5.75e-130
SLC25A19	0.274126	0.461	0.268	5.77e-237	1.82e-232
EMILIN2	0.274009	0.59	0.392	2.32e-239	7.32e-235
FOSL2	0.273894	0.566	0.409	1.63e-141	5.15e-137
CYFIP1	0.27383	0.545	0.392	9.05e-164	2.85e-159
NR4A1	0.272832	0.781	0.664	8.43e-94	2.66e-89
SMPDL3A	0.272051	0.201	0.021	0	0
ERN1	0.272034	0.412	0.231	4.26e-220	1.34e-215
RBPJ	0.271795	0.758	0.646	1.53e-113	4.82e-109
RARRES1	0.271436	0.16	0.061	5.86e-168	1.85e-163
PFKFB3	0.271092	0.346	0.171	1.28e-241	4.02e-237
PLEKHB2	0.270643	0.7	0.551	6.66e-163	2.1e-158
RPS5	0.269751	0.947	0.899	6.58e-90	2.07e-85
CACYBP	0.269715	0.712	0.569	4.21e-130	1.33e-125
PRNP	0.269711	0.644	0.505	2.64e-143	8.33e-139
BZW2	0.269213	0.412	0.211	2.74e-283	8.62e-279
ATOX1	0.268331	0.765	0.663	1.02e-83	3.2e-79
TCEAL9	0.267927	0.362	0.21	9.26e-165	2.92e-160
HNRNPM	0.267779	0.725	0.565	1.32e-178	4.16e-174
NR1H3	0.267662	0.284	0.144	1.23e-187	3.89e-183
UBAC2	0.26751	0.414	0.197	0	0
TSPAN33	0.267435	0.201	0.025	0	0
RPL18	0.267364	0.968	0.937	1.31e-94	4.13e-90
PTGS1	0.26686	0.24	0.044	0	0
SNRPF	0.266726	0.702	0.565	1.19e-143	3.76e-139
PNP	0.266437	0.659	0.547	2.99e-81	9.41e-77
DOCK10	0.266001	0.54	0.31	1.14e-307	3.61e-303
RBM3	0.265566	0.839	0.738	1e-143	3.17e-139
RPL36	0.265344	0.962	0.911	2.15e-143	6.78e-139
KCNMA1	0.265084	0.282	0.151	5.82e-161	1.84e-156
NCL	0.264509	0.847	0.748	6.87e-92	2.17e-87
NEK6	0.263907	0.487	0.309	1.9e-207	5.98e-203
RLF	0.263835	0.387	0.238	5.88e-154	1.85e-149
HIST1H4C	0.263828	0.377	0.275	1.37e-65	4.33e-61
MUC1	0.263519	0.188	0.02	0	0
CLEC11A	0.262608	0.203	0.047	0	0
AP1B1	0.262084	0.481	0.308	2.58e-189	8.13e-185
DHRS9	0.262055	0.255	0.081	0	0
NECTIN2	0.261595	0.357	0.16	0	0
OTOA	0.260832	0.222	0.092	1.5e-211	4.72e-207
GNAS	0.260755	0.95	0.884	1.23e-104	3.87e-100
ANXA6	0.260408	0.273	0.052	0	0
CD40	0.260034	0.442	0.309	1.27e-113	3.99e-109
AC103591.3	0.259838	0.212	0.085	8.67e-204	2.73e-199
RPS8	0.259709	0.981	0.971	1.58e-85	4.97e-81
PDIA4	0.259577	0.53	0.379	6.24e-160	1.97e-155
RANBP2	0.259562	0.513	0.375	9.47e-108	2.98e-103
CRELD2	0.25928	0.406	0.227	1.47e-234	4.63e-230
MRPL52	0.258525	0.642	0.489	8.5e-154	2.68e-149
ETF1	0.258488	0.637	0.464	3.04e-169	9.58e-165
OAZ2	0.257842	0.408	0.204	1.7e-287	5.37e-283
HERPUD1	0.25765	0.804	0.699	6.26e-53	1.97e-48
ACSL3	0.256869	0.536	0.365	1.51e-168	4.76e-164
EIF3J	0.256752	0.543	0.38	5.04e-162	1.59e-157
YBX3	0.256091	0.766	0.676	5.45e-74	1.72e-69
TPD52L2	0.256052	0.44	0.256	5e-223	1.58e-218
HSPA9	0.255642	0.73	0.579	2.19e-153	6.89e-149
MRPL12	0.255507	0.429	0.251	2.67e-217	8.4e-213
COX20	0.255495	0.569	0.391	6.59e-194	2.08e-189
MZT2B	0.255303	0.761	0.623	1.12e-139	3.52e-135
HSP90AB1	0.254262	0.967	0.939	4.51e-72	1.42e-67
CMKLR1	0.254072	0.201	0.019	0	0
SERBP1	0.254069	0.824	0.701	2.98e-147	9.4e-143
ZNF385A	0.253896	0.474	0.294	3.99e-204	1.26e-199
PDCD5	0.253112	0.6	0.455	5.91e-141	1.86e-136
RPL8	0.253094	0.977	0.946	3.3e-106	1.04e-101
ARC	0.252936	0.187	0.08	8.68e-160	2.74e-155
GUK1	0.252871	0.837	0.71	2.21e-150	6.97e-146
DAZAP1	0.252767	0.492	0.299	4.18e-229	1.32e-224
LTC4S	0.251768	0.172	0.028	0	0
GDI2	0.251522	0.806	0.684	7.39e-163	2.33e-158
GNB4	0.251256	0.472	0.284	7.17e-224	2.26e-219
CCT2	0.251101	0.595	0.444	5.43e-159	1.71e-154
COPE	0.251088	0.823	0.696	2.31e-145	7.28e-141
SETDB2	0.250694	0.355	0.171	1.07e-265	3.36e-261
TPM3	0.250545	0.917	0.862	1.86e-124	5.87e-120
