# Supplementary material for: Accumulation of plasmacytoid dendritic cell is associated with a treatment response to DNA-damaging treatment and favorable prognosis in lung adenocarcinoma
Source: Front Immunol. 2023 Jun 26;14:1154881. doi: 10.3389/fimmu.2023.1154881 (PMC10330699; doi:10.3389/fimmu.2023.1154881)
Supplement: Supplementary file 15 [file Table_8.xlsx]

## Sheet: Suppl_8_TMB
Supplementary table 8. Upregulated DEG of high TMB (>=20/Mb) vs. low TMB (<=5/Mb) group in TCGA-LUAD datasets.
Gene	avg_log2FC	lfcSE	stat	p_val	p_val_adj
TKTL1	7.41461	0.781669	9.48561	2.41e-21	2.64e-17
PNMA5	6.91627	0.883137	7.83148	4.82e-15	1.32e-11
RBM46	6.67257	0.84752	7.87305	3.46e-15	1.04e-11
PNMA6E	6.59194	1.40106	4.70497	2.54e-06	0.000238442
PAGE1	6.49238	1.69705	3.82568	0.00013041	0.00404174
TAC3	6.49009	0.744079	8.72231	2.73e-18	1.79e-14
MAEL	6.13123	0.816749	7.50687	6.06e-14	1.17e-10
PAGE2	5.86986	1.78319	3.29177	0.000995589	0.0167359
MYT1L	5.14621	0.882924	5.8286	5.59e-09	1.88e-06
H2BC1	4.90801	1.36641	3.5919	0.000328281	0.00777134
PAGE2B	4.76844	1.51472	3.14806	0.00164356	0.0233879
COX8C	4.42578	0.854974	5.17651	2.26e-07	3.61e-05
STRA8	4.40531	1.18057	3.73151	0.000190336	0.00519894
GBX1	4.31843	0.771196	5.59965	2.15e-08	5.66e-06
TEX19	4.2997	0.782667	5.49365	3.94e-08	9.19e-06
GFY	4.25959	1.02328	4.1627	3.15e-05	0.00147615
PNLDC1	4.2372	0.507705	8.3458	7.07e-17	3.33e-13
KCNH5	4.23149	1.24751	3.39196	0.000693951	0.0131571
UTS2R	4.1841	0.618236	6.7678	1.31e-11	1.13e-08
ZPBP2	4.17937	0.705954	5.92017	3.22e-09	1.23e-06
DHRS2	4.11839	0.572544	7.19314	6.33e-13	8.34e-10
RFPL4B	4.09922	1.16926	3.50582	0.00045521	0.00983768
COL20A1	3.98546	0.677531	5.88232	4.05e-09	1.43e-06
DMRTC2	3.83453	1.16666	3.28675	0.00101352	0.0169248
GOLGA6L7	3.76121	0.717148	5.24468	1.57e-07	2.7e-05
MYO18B	3.65208	0.800055	4.56478	5e-06	0.000391565
PDCL2	3.65107	0.931287	3.92046	8.84e-05	0.00307828
TDRD12	3.60034	0.569685	6.31988	2.62e-10	1.41e-07
OR3A2	3.58956	0.587563	6.10922	1e-09	4.45e-07
GABRQ	3.56257	0.737137	4.83298	1.35e-06	0.000149057
GCK	3.38821	0.408529	8.29369	1.1e-16	4.52e-13
SUN3	3.38626	0.787816	4.29828	1.72e-05	0.000980167
NEFH	3.33205	0.651854	5.11165	3.19e-07	4.82e-05
FTCD	3.21567	0.578106	5.56241	2.66e-08	6.74e-06
TCP11	3.10279	0.686188	4.52178	6.13e-06	0.000454577
FOXE1	3.10015	0.878227	3.53001	0.00041555	0.00916102
MEIOC	3.08078	0.492084	6.26068	3.83e-10	1.94e-07
PRAME	2.98628	0.879253	3.39639	0.000682822	0.0130319
ZNF492	2.96519	0.646593	4.58588	4.52e-06	0.000362045
CLEC2L	2.96043	0.833766	3.55067	0.00038425	0.00862702
WDR87	2.929	0.878917	3.33251	0.000860654	0.0153122
SPATA31E1	2.89862	0.757061	3.82878	0.000128779	0.00401006
PLK5	2.89785	0.759591	3.81501	0.000136175	0.00413474
KLK2	2.8898	0.9026	3.20165	0.00136645	0.020612
HBQ1	2.88934	0.808748	3.57261	0.000353445	0.00815227
ZNF556	2.87946	0.6367	4.52248	6.11e-06	0.000454577
ZNF99	2.87448	0.76232	3.7707	0.000162792	0.00461909
DDX4	2.80493	0.569777	4.92285	8.53e-07	0.000106336
CT55	2.80333	0.84542	3.31591	0.000913465	0.0158877
GTSF1	2.78758	0.661405	4.21463	2.5e-05	0.00124579
GRM8	2.78743	0.382712	7.28336	3.26e-13	5.02e-10
BOLL	2.77948	0.696048	3.99324	6.52e-05	0.00247718
ASTN1	2.7752	0.624071	4.44694	8.71e-06	0.00059112
GREB1L	2.73661	0.542049	5.04863	4.45e-07	6.25e-05
DPEP3	2.71495	0.431509	6.29175	3.14e-10	1.67e-07
SLC5A12	2.70441	0.750478	3.60358	0.000313865	0.00748048
PTGER3	2.69294	0.526984	5.1101	3.22e-07	4.84e-05
GDPD4	2.6822	0.496467	5.40258	6.57e-08	1.36e-05
FGF8	2.67762	0.616168	4.34561	1.39e-05	0.000838804
KLRG2	2.67549	0.525949	5.08698	3.64e-07	5.34e-05
SLC5A5	2.65997	0.789209	3.37042	0.000750533	0.0139251
ZNF578	2.6543	0.470626	5.63993	1.7e-08	4.75e-06
ZNF98	2.63912	0.905817	2.91353	0.00357367	0.0386752
ZNF534	2.61114	0.479916	5.44083	5.3e-08	1.16e-05
HOXA1	2.57948	0.531175	4.85617	1.2e-06	0.000135828
GPR156	2.57489	0.457499	5.62818	1.82e-08	5e-06
ZNF695	2.5391	0.599188	4.23756	2.26e-05	0.00116902
NPIPB6	2.51758	0.460312	5.4693	4.52e-08	1.03e-05
CACNA1B	2.50965	0.878001	2.85837	0.00425829	0.0433387
GPC5	2.50231	0.608611	4.11151	3.93e-05	0.00174245
NPTX1	2.49624	0.792266	3.15076	0.00162846	0.0232535
C1QTNF12	2.49135	0.45028	5.53289	3.15e-08	7.68e-06
FAM166A	2.47669	0.586177	4.22516	2.39e-05	0.00121278
SOHLH2	2.46595	0.794126	3.10524	0.00190124	0.0257672
NAT8L	2.44662	0.595402	4.10919	3.97e-05	0.00174714
ZNF676	2.42254	0.742396	3.26314	0.00110187	0.0179095
ANKLE1	2.41813	0.391435	6.1776	6.51e-10	3.15e-07
TAF7L	2.41334	0.729089	3.31007	0.000932732	0.0160817
SYCP2	2.41168	0.469683	5.13469	2.83e-07	4.39e-05
TMEM130	2.40999	0.538259	4.47739	7.56e-06	0.000526907
DNMT3B	2.37823	0.363178	6.54837	5.82e-11	4.35e-08
HOXB8	2.37726	0.787837	3.01745	0.0025491	0.0311552
CCDC116	2.35049	0.370859	6.33796	2.33e-10	1.31e-07
OR52N2	2.33729	0.77615	3.01138	0.0026006	0.0316071
YBX2	2.319	0.607652	3.81633	0.000135453	0.00412999
NTN5	2.30955	0.407268	5.67083	1.42e-08	4.14e-06
LRRN4	2.27952	0.564235	4.04002	5.34e-05	0.00214012
TDRD9	2.25574	0.611563	3.68848	0.000225599	0.00585135
NRGN	2.25235	0.501963	4.48708	7.22e-06	0.000514418
AL160269.1	2.24023	0.496102	4.51566	6.31e-06	0.000462207
LYNX1-SLURP2	2.23462	0.55275	4.04273	5.28e-05	0.00212579
KASH5	2.23391	0.613901	3.63888	0.000273826	0.00673595
ZNF280B	2.21565	0.392367	5.64687	1.63e-08	4.64e-06
SPSB4	2.21172	0.433867	5.09771	3.44e-07	5.14e-05
OR2C3	2.20595	0.682336	3.23293	0.00122526	0.0193142
CECR2	2.18021	0.474926	4.59064	4.42e-06	0.000356483
TRPV3	2.17224	0.427222	5.08456	3.68e-07	5.37e-05
VGLL1	2.1669	0.72192	3.00158	0.00268582	0.0323576
ADGRF2	2.16606	0.730079	2.96689	0.00300832	0.034828
H2BC7	2.16279	0.682385	3.16946	0.00152721	0.0222787
C17orf64	2.16007	0.521437	4.14254	3.43e-05	0.00157828
GPC2	2.15042	0.496254	4.33332	1.47e-05	0.000869501
PTH2R	2.14273	0.680533	3.14861	0.00164049	0.0233762
ATG9B	2.14086	0.42448	5.04349	4.57e-07	6.32e-05
SMC1B	2.13837	0.616469	3.46874	0.000522903	0.0108244
PEG10	2.13025	0.620343	3.43399	0.000594777	0.0117931
PGPEP1L	2.10909	0.564171	3.73839	0.000185201	0.00507563
DRICH1	2.09447	0.409406	5.11588	3.12e-07	4.76e-05
RPEL1	2.09434	0.431889	4.84926	1.24e-06	0.000139206
CAVIN4	2.09245	0.348244	6.00858	1.87e-09	7.8e-07
RHBG	2.0901	0.524748	3.98305	6.8e-05	0.00256516
PACSIN1	2.08809	0.432558	4.82731	1.38e-06	0.00015183
SYT5	2.08729	0.691605	3.01804	0.00254412	0.0311543
OR2B6	2.08648	0.558123	3.73839	0.000185205	0.00507563
MYCN	2.08241	0.686814	3.03198	0.00242954	0.0303188
DLX5	2.05642	0.54557	3.76931	0.000163697	0.00462881
FBN3	2.05299	0.665149	3.08652	0.00202515	0.0270628
NR6A1	2.03451	0.305729	6.65461	2.84e-11	2.23e-08
PRPH2	2.03386	0.37805	5.37986	7.45e-08	1.49e-05
EPO	2.02951	0.419786	4.83464	1.33e-06	0.000148322
TBC1D3B	2.02401	0.430644	4.69996	2.6e-06	0.000242629
NKAIN1	2.01402	0.635029	3.17155	0.0015163	0.0221516
APELA	2.00685	0.654405	3.06668	0.0021645	0.028159
ZNF541	2.00395	0.429383	4.66706	3.06e-06	0.000275525
NPIPB9	1.98956	0.576914	3.44862	0.000563452	0.0113776
ZNF728	1.98863	0.710865	2.79748	0.00515028	0.0491351
STAG3	1.95872	0.333604	5.8714	4.32e-09	1.51e-06
MUC21	1.9464	0.669781	2.90602	0.0036606	0.0393227
GPR83	1.94503	0.473088	4.11136	3.93e-05	0.00174245
ASIC3	1.93797	0.431334	4.49297	7.02e-06	0.000503656
SYNGR3	1.93104	0.465936	4.14444	3.41e-05	0.00157028
PRR19	1.92929	0.304555	6.33478	2.38e-10	1.31e-07
TUBB4A	1.91855	0.597515	3.21089	0.00132325	0.0202148
CACNG8	1.90852	0.448112	4.25902	2.05e-05	0.00110246
RAB6D	1.89558	0.365976	5.17951	2.22e-07	3.57e-05
RGS9BP	1.88697	0.41724	4.5225	6.11e-06	0.000454577
GCM1	1.88597	0.567319	3.32436	0.000886233	0.0156324
CASKIN1	1.88389	0.488429	3.85705	0.000114762	0.00367798
GRIN2C	1.88045	0.461235	4.07698	4.56e-05	0.00192394
KCNA7	1.8725	0.55661	3.36412	0.000767878	0.0140959
HIC2	1.86256	0.244787	7.60889	2.76e-14	5.69e-11
SOX30	1.86256	0.483468	3.8525	0.000116919	0.00372895
ANKRD62	1.86002	0.637277	2.9187	0.003515	0.0383724
PNCK	1.85781	0.596283	3.11566	0.00183537	0.02516
ACSBG2	1.85643	0.385103	4.82062	1.43e-06	0.000154437
NLRP9	1.85282	0.54005	3.43083	0.000601731	0.0118808
CCR10	1.84638	0.436047	4.23435	2.29e-05	0.00117879
OPN4	1.84612	0.625733	2.95034	0.00317427	0.0359559
NAT2	1.84402	0.453639	4.06495	4.8e-05	0.00199154
ACBD7	1.83775	0.390749	4.70314	2.56e-06	0.00023955
NKAIN4	1.82989	0.619331	2.95463	0.00313047	0.0357144
NKX6-3	1.81761	0.629033	2.88954	0.00385806	0.0406146
CALML6	1.81172	0.508529	3.56267	0.000367104	0.00837344
IZUMO1	1.81149	0.427284	4.23954	2.24e-05	0.00116276
AHRR	1.80835	0.551255	3.28043	0.00103648	0.0172297
KLHL35	1.80133	0.410118	4.39222	1.12e-05	0.000722697
NLRP2	1.80012	0.614453	2.92964	0.00339356	0.0375069
RNF112	1.79297	0.331091	5.41535	6.12e-08	1.31e-05
RNF225	1.79106	0.574291	3.11874	0.00181628	0.0249504
CAMK2N2	1.73464	0.483248	3.58954	0.000331265	0.00781166
EFR3B	1.73094	0.403238	4.29259	1.77e-05	0.000995334
GPHA2	1.72593	0.596245	2.89467	0.00379561	0.0401829
DPYSL4	1.72059	0.427904	4.02098	5.8e-05	0.00226285
CCER2	1.70044	0.4647	3.65923	0.000252975	0.00637064
ZFHX4	1.68782	0.55495	3.04139	0.00235488	0.0297767
POTEE	1.68718	0.522684	3.22791	0.00124697	0.0195163
CATSPER4	1.68242	0.589138	2.85574	0.00429372	0.0436049
ZNF208	1.67983	0.557744	3.01183	0.0025968	0.0315988
C7orf61	1.67901	0.355457	4.72351	2.32e-06	0.00022155
LINC00634	1.66983	0.488327	3.41949	0.000627391	0.0122406
EML6	1.66548	0.380286	4.37956	1.19e-05	0.000754172
MAST1	1.66438	0.406771	4.09169	4.28e-05	0.00183529
ATP2A1	1.6612	0.350224	4.74325	2.1e-06	0.000207253
FGF17	1.65941	0.556728	2.98064	0.00287644	0.0339377
FER1L5	1.65903	0.519625	3.19274	0.00140931	0.021075
ATOH7	1.65862	0.493744	3.35927	0.000781492	0.0142583
MB	1.65485	0.492134	3.3626	0.000772128	0.0141502
PCDHGA4	1.65192	0.523836	3.15351	0.00161318	0.0231168
LY6G6C	1.65108	0.590921	2.79407	0.00520489	0.0493887
HAPLN2	1.64995	0.447567	3.68649	0.000227369	0.00588334
AOC2	1.64885	0.341262	4.83162	1.35e-06	0.000149579
PIANP	1.64059	0.415488	3.94858	7.86e-05	0.00282789
SLC4A11	1.63657	0.469054	3.48908	0.000484695	0.0102365
PLAAT1	1.63283	0.510856	3.19627	0.00139219	0.0208874
ZYG11A	1.63247	0.553832	2.94758	0.00320267	0.0361381
HPCA	1.63109	0.382869	4.26018	2.04e-05	0.00110034
KRBOX1	1.63042	0.58131	2.80473	0.00503582	0.0483938
LIX1	1.62921	0.550008	2.96216	0.00305491	0.0351325
SEPTIN5	1.62154	0.451075	3.59484	0.000324594	0.00769718
NXNL2	1.61185	0.490297	3.28749	0.00101084	0.0168973
NLGN4X	1.60859	0.564491	2.84964	0.00437692	0.0441756
NPIPB13	1.60737	0.518862	3.09788	0.00194911	0.0262814
KPNA7	1.60476	0.390416	4.11038	3.95e-05	0.00174464
PRSS27	1.59639	0.359797	4.43692	9.13e-06	0.000612565
ITGA2B	1.59438	0.493325	3.23191	0.00122965	0.0193464
FABP3	1.58416	0.535931	2.9559	0.00311757	0.0356043
MYCBPAP	1.57657	0.425188	3.70793	0.000208961	0.00553317
H4C11	1.57554	0.447309	3.52227	0.000427874	0.00934509
RBFOX3	1.57393	0.510579	3.08264	0.00205175	0.0272194
YJEFN3	1.57385	0.385491	4.08271	4.45e-05	0.00188899
CERS1	1.5669	0.517257	3.02924	0.00245169	0.0304854
WNK3	1.55787	0.505248	3.08339	0.0020466	0.0271964
GRIN2D	1.5574	0.510299	3.05193	0.00227374	0.0290858
MYBL2	1.5573	0.438159	3.55418	0.000379156	0.00853593
C19orf57	1.55633	0.33619	4.62931	3.67e-06	0.000314474
ODF3L2	1.55349	0.410073	3.78833	0.000151666	0.00440984
HES7	1.55141	0.524542	2.95765	0.00309995	0.0355016
DCST1	1.55077	0.377328	4.10986	3.96e-05	0.00174464
RND2	1.54818	0.423062	3.65946	0.000252744	0.00636968
TMEM269	1.54604	0.29461	5.24774	1.54e-07	2.67e-05
OCM	1.54153	0.343488	4.48789	7.19e-06	0.000513577
HCN2	1.5355	0.506914	3.02911	0.00245275	0.0304871
DDN	1.53111	0.506577	3.02245	0.00250738	0.0309209
TBX1	1.52776	0.464233	3.29093	0.000998562	0.0167602
STRC	1.52706	0.542396	2.8154	0.00487161	0.0473131
NUP210L	1.52554	0.517422	2.94834	0.00319482	0.036134
SLC17A7	1.52543	0.37575	4.0597	4.91e-05	0.00202413
TLR9	1.52143	0.406454	3.74318	0.000181703	0.00501305
SYDE2	1.52027	0.29546	5.14545	2.67e-07	4.2e-05
PCDHA7	1.51823	0.526814	2.88191	0.00395267	0.0412336
AIFM3	1.51673	0.373826	4.05732	4.96e-05	0.00203716
MSH4	1.51544	0.436411	3.47251	0.000515625	0.0107074
CHRNE	1.51457	0.316692	4.78247	1.73e-06	0.000179627
DCST2	1.51168	0.390853	3.86766	0.000109885	0.00357388
ARID3C	1.50312	0.524323	2.86679	0.00414658	0.042579
CDC45	1.50158	0.354857	4.23151	2.32e-05	0.00119009
MAB21L4	1.50019	0.439411	3.41408	0.000639967	0.0123905
KLC3	1.49869	0.451633	3.31839	0.000905391	0.0158342
RDM1	1.489	0.381892	3.89902	9.66e-05	0.00324789
CPLX1	1.48557	0.373036	3.98239	6.82e-05	0.00256935
RAC3	1.48526	0.3856	3.85181	0.000117249	0.00373226
ZNF667	1.47881	0.445526	3.31923	0.000902645	0.0158114
SEPTIN3	1.4747	0.427206	3.45196	0.000556538	0.0112934
ZNF385C	1.46995	0.308586	4.76351	1.9e-06	0.000190914
RNF212	1.46837	0.500656	2.93288	0.0033583	0.037333
DGAT2	1.46585	0.336619	4.35464	1.33e-05	0.000816952
AUNIP	1.46566	0.352755	4.15491	3.25e-05	0.00151497
CACNA1G	1.46285	0.518334	2.82221	0.00476936	0.0466227
NTN3	1.45948	0.516391	2.82631	0.00470872	0.046236
SKP2	1.45605	0.279937	5.20135	1.98e-07	3.24e-05
TSKS	1.45554	0.418429	3.47859	0.000504056	0.0105471
GRIN1	1.45458	0.487895	2.98134	0.0028699	0.033893
TMEM52	1.45429	0.37365	3.89213	9.94e-05	0.00330368
ARID3A	1.45384	0.275698	5.2733	1.34e-07	2.38e-05
FOXRED2	1.45119	0.241925	5.99851	1.99e-09	8.19e-07
AC000093.1	1.4491	0.493942	2.93374	0.00334901	0.0372852
RNF157	1.44282	0.402396	3.58556	0.000336351	0.00787387
IGFBPL1	1.43438	0.48046	2.98542	0.00283188	0.0335523
ART5	1.42802	0.509542	2.80255	0.00507003	0.0485949
C6orf52	1.42666	0.367857	3.87831	0.000105184	0.00345512
ABCG4	1.42552	0.331944	4.29446	1.75e-05	0.000992043
ACR	1.41911	0.379371	3.74069	0.000183515	0.00505458
FBXL16	1.41456	0.493349	2.86727	0.00414034	0.042551
FAM171A2	1.40752	0.404954	3.47575	0.000509432	0.0106258
RNF151	1.40722	0.451374	3.11764	0.00182308	0.0250333
SMTNL1	1.4028	0.478442	2.93202	0.00336762	0.0373497
CPT1C	1.40201	0.370608	3.783	0.000154951	0.00446928
MSH5-SAPCD1	1.39666	0.400021	3.49146	0.000480396	0.0102027
AC011448.1	1.38462	0.424866	3.25896	0.00111821	0.018077
COL9A3	1.38295	0.418742	3.30264	0.000957809	0.0162922
SCUBE3	1.38278	0.494381	2.79699	0.00515807	0.0491952
DACT1	1.38258	0.36406	3.79766	0.000146068	0.0043041
MYH3	1.38251	0.34227	4.03924	5.36e-05	0.00214462
PKD1L1	1.38201	0.314278	4.39742	1.1e-05	0.000709767
WFIKKN1	1.37886	0.436577	3.15834	0.00158671	0.0228568
RYR1	1.37014	0.489256	2.80047	0.0051029	0.0487679
LGALS12	1.36684	0.489973	2.78961	0.00527711	0.0498539
DOCK3	1.3635	0.440274	3.09693	0.00195535	0.0263439
TMPRSS9	1.36234	0.381845	3.56778	0.000360021	0.00826918
ERFL	1.36123	0.395009	3.44607	0.000568813	0.0114507
DKKL1	1.36113	0.385648	3.52947	0.000416394	0.00916736
PPFIA3	1.3586	0.279869	4.8544	1.21e-06	0.000136576
SCX	1.34986	0.408254	3.30642	0.000944947	0.0161737
CELSR3	1.34835	0.409247	3.29471	0.000985232	0.0166297
PTH1R	1.34442	0.350911	3.83122	0.000127511	0.00397434
SPAG5	1.34053	0.331934	4.03855	5.38e-05	0.0021483
CDH24	1.33752	0.305701	4.37527	1.21e-05	0.000766194
MOV10L1	1.33598	0.393201	3.39771	0.000679525	0.0129883
CGN	1.33344	0.29632	4.5	6.8e-06	0.000490477
ANKRD13B	1.32875	0.313244	4.24189	2.22e-05	0.00115429
OSR2	1.32173	0.428053	3.08777	0.00201667	0.0269933
MAGEL2	1.31868	0.401156	3.2872	0.00101188	0.0169062
NFE2	1.31794	0.41749	3.15683	0.00159493	0.0229639
ACSL6	1.3132	0.42345	3.1012	0.0019274	0.0260528
ZNF724	1.30956	0.35692	3.66905	0.000243454	0.00622615
AL139260.3	1.3088	0.383233	3.41515	0.000637468	0.0123703
MCM10	1.3013	0.400103	3.25242	0.00114426	0.0183717
NKPD1	1.30061	0.406836	3.1969	0.00138913	0.0208585
RTN4RL2	1.29025	0.447494	2.88329	0.00393548	0.0411475
RAB15	1.28847	0.315769	4.08043	4.5e-05	0.00190129
RAPGEFL1	1.28763	0.382589	3.36557	0.00076385	0.0140595
FRAS1	1.2862	0.436369	2.94752	0.00320337	0.0361381
INHBB	1.28361	0.455724	2.81664	0.00485294	0.047177
TSACC	1.28326	0.382365	3.3561	0.000790509	0.014383
EME1	1.28124	0.336673	3.80559	0.000141465	0.00422137
TNIK	1.28025	0.366059	3.49739	0.000469826	0.0100807
RAB6B	1.27661	0.340452	3.74974	0.00017702	0.00492513
KSR2	1.27283	0.417944	3.04545	0.00232329	0.0295019
HLTF	1.26466	0.252478	5.00899	5.47e-07	7.29e-05
UCN	1.25868	0.356455	3.53111	0.000413817	0.00914118
ADAM11	1.25487	0.366575	3.42323	0.000618826	0.0121166
CNTD1	1.25303	0.320747	3.9066	9.36e-05	0.00317288
SEMA6C	1.24761	0.307553	4.05656	4.98e-05	0.00204124
CCDC169	1.24201	0.431156	2.88064	0.00396866	0.0413761
WDHD1	1.24137	0.28324	4.38276	1.17e-05	0.000746117
UNC79	1.2267	0.34387	3.56734	0.000360622	0.00827145
TPX2	1.22296	0.393934	3.10446	0.00190625	0.0258092
PIMREG	1.22082	0.387354	3.15169	0.0016233	0.0232201
ESPL1	1.2208	0.382364	3.19276	0.00140918	0.021075
PRR36	1.22009	0.371254	3.28641	0.00101473	0.0169366
ZNF738	1.2131	0.31156	3.89364	9.88e-05	0.00329102
KIF2C	1.21309	0.375035	3.2346	0.00121814	0.0192204
LHX6	1.21086	0.313967	3.85665	0.00011495	0.00368041
CFAP92	1.21032	0.319039	3.79365	0.000148448	0.00433157
SAPCD1	1.20595	0.424127	2.84338	0.00446375	0.044618
ANO7	1.2054	0.291962	4.12863	3.65e-05	0.00165218
CCDC138	1.20477	0.238316	5.05534	4.3e-07	6.07e-05
RCN3	1.20191	0.373861	3.21486	0.0013051	0.0200448
E2F2	1.1969	0.311338	3.84437	0.000120864	0.00383257
CNFN	1.19616	0.417058	2.86808	0.00412968	0.0424631
IER5L	1.19102	0.364081	3.27132	0.00107048	0.0175554
FAM126A	1.18834	0.306796	3.87338	0.000107336	0.00351177
TULP2	1.1866	0.373419	3.17767	0.00148461	0.0217854
PAQR6	1.18565	0.406097	2.91963	0.00350444	0.0383079
DNA2	1.1853	0.280313	4.2285	2.35e-05	0.00120052
KIFC1	1.18342	0.345477	3.42547	0.000613735	0.0120528
SUSD4	1.18334	0.412257	2.8704	0.00409957	0.0422591
NRTN	1.17971	0.372168	3.16983	0.00152527	0.0222629
ZIK1	1.17868	0.358411	3.28864	0.00100674	0.0168631
MPP2	1.17451	0.41585	2.82437	0.00473742	0.0464323
LIPE	1.17183	0.30107	3.8922	9.93e-05	0.00330368
TRIM34	1.16998	0.399094	2.93158	0.00337238	0.0373606
DLK2	1.16393	0.380775	3.05674	0.00223762	0.0287466
DHDH	1.1621	0.405305	2.86723	0.00414081	0.042551
C5orf34	1.16114	0.280343	4.14185	3.45e-05	0.00157931
NCAPH	1.15875	0.359272	3.22528	0.00125849	0.0196182
CARMIL1	1.15773	0.187551	6.17287	6.71e-10	3.2e-07
PLEKHG4	1.15694	0.347946	3.32506	0.000883997	0.0156094
RASGEF1A	1.15334	0.398755	2.89235	0.00382374	0.0403898
XRCC2	1.15059	0.341839	3.36588	0.000762989	0.0140595
SPTBN4	1.15054	0.383299	3.00168	0.00268496	0.0323576
FIGN	1.15028	0.386172	2.97868	0.00289493	0.0340298
TRIM36	1.14983	0.386864	2.97219	0.00295686	0.0344995
ASPDH	1.14549	0.395224	2.89833	0.00375153	0.0398706
TRO	1.14547	0.366623	3.12439	0.00178173	0.0246818
DNHD1	1.14372	0.332397	3.44082	0.000579948	0.0115968
PDZD7	1.14019	0.354742	3.21414	0.00130834	0.0200456
SLC38A9	1.13993	0.201664	5.65264	1.58e-08	4.56e-06
RASD2	1.13564	0.35559	3.19367	0.00140475	0.0210259
ZNF311	1.13487	0.362873	3.12745	0.00176332	0.0245092
GJD3	1.13281	0.26273	4.31167	1.62e-05	0.000942502
CNIH2	1.13043	0.339304	3.33161	0.000863451	0.0153537
MCM2	1.12824	0.314334	3.58931	0.000331558	0.00781166
ZNF404	1.12391	0.338309	3.32214	0.000893288	0.015706
DIPK1B	1.12113	0.370842	3.02321	0.00250112	0.0308759
AURKB	1.12033	0.383493	2.92139	0.00348479	0.0381946
CBARP	1.1203	0.388961	2.88024	0.0039737	0.0414025
P4HA3	1.11861	0.357734	3.12693	0.0017664	0.0245417
ZNF835	1.11858	0.375803	2.97649	0.00291565	0.0341983
ZNF66	1.11591	0.375491	2.97187	0.00295991	0.0344995
TRIM24	1.11534	0.194795	5.72567	1.03e-08	3.2e-06
KIF15	1.10579	0.339548	3.25666	0.0011273	0.0181616
CPLANE1	1.10139	0.249266	4.41855	9.94e-06	0.000651509
KCNAB3	1.09834	0.342218	3.20948	0.00132975	0.0202346
ZNF418	1.09666	0.367145	2.98699	0.00281735	0.0335008
EFNA3	1.09568	0.341449	3.2089	0.00133242	0.0202659
SLC2A3	1.0918	0.355058	3.07498	0.00210515	0.0276271
PRKCZ	1.08743	0.290908	3.73806	0.000185446	0.00507802
RAG1	1.08705	0.387842	2.80281	0.00506592	0.0485838
ICAM1	1.08343	0.332952	3.254	0.0011379	0.0183144
GLCCI1	1.07833	0.331031	3.25749	0.00112401	0.0181263
CLSPN	1.0751	0.354884	3.02945	0.00245002	0.0304854
CIP2A	1.07296	0.34112	3.14542	0.0016585	0.0235489
SKA1	1.07272	0.383713	2.79562	0.00518009	0.0493195
RNF223	1.07044	0.368927	2.90149	0.00371391	0.0396367
HOMER3	1.06771	0.255969	4.17127	3.03e-05	0.00144379
TUFT1	1.06758	0.204274	5.22621	1.73e-07	2.92e-05
WDR88	1.06579	0.266522	3.99888	6.36e-05	0.00243863
KRT80	1.06505	0.351811	3.02732	0.00246731	0.0305987
PRKCA	1.06479	0.33393	3.18867	0.00142931	0.021239
KIF7	1.0637	0.300278	3.54238	0.000396533	0.00881262
HSD17B14	1.05966	0.341011	3.10741	0.00188737	0.0256486
PMEL	1.05837	0.311986	3.39237	0.000692896	0.0131522
TEDC2	1.05825	0.304563	3.47465	0.000511517	0.0106423
ZNF850	1.05152	0.337124	3.11909	0.00181409	0.0249307
TICRR	1.05004	0.372878	2.81604	0.00486197	0.0472405
CASTOR2	1.04458	0.2532	4.12549	3.7e-05	0.00166569
CDR2L	1.04309	0.267272	3.90272	9.51e-05	0.00321754
HILPDA	1.04078	0.35623	2.92166	0.00348172	0.0381946
GDPD3	1.03833	0.368147	2.82043	0.00479598	0.0468134
SNX32	1.03651	0.3229	3.20999	0.0013274	0.0202328
QRICH2	1.03606	0.271233	3.81981	0.000133556	0.00409681
TRIO	1.0338	0.243284	4.24934	2.14e-05	0.00113183
BUB1	1.03052	0.355349	2.90003	0.00373124	0.0397443
NDC80	1.03027	0.364354	2.82768	0.00468873	0.0460672
GRHL1	1.0291	0.341733	3.01141	0.00260042	0.0316071
TACR2	1.02477	0.334995	3.05906	0.00222033	0.0286027
CCNF	1.02241	0.253879	4.02718	5.65e-05	0.0022197
PROSER2	1.01936	0.239896	4.24916	2.15e-05	0.00113183
PKMYT1	1.01822	0.352085	2.89198	0.00382824	0.0404042
KIF23	1.01498	0.349646	2.90287	0.00369763	0.0395528
MYO19	1.01243	0.199374	5.07804	3.81e-07	5.53e-05
CHEK1	1.01001	0.331605	3.04582	0.00232047	0.0294774
LRRC56	1.00149	0.325531	3.07647	0.0020947	0.0275559
NLGN3	1.00116	0.263336	3.80183	0.000143632	0.00425134
ARHGEF26	1.00114	0.319067	3.13772	0.00170269	0.023919
